# Supplementary material for: Tumor-Specific EphA2 Receptor Tyrosine Kinase Inhibits Anti-Tumor Immunity by Recruiting Suppressive Myeloid Populations in Murine Models of Non-Small Cell Lung Cancer
Source: Cancers (Basel). 2025 Aug 19;17(16):2693. doi: 10.3390/cancers17162693 (PMC12384598; doi:10.3390/cancers17162693)
Supplement: Supplementary file 1 [file cancers-17-02693-s001.zip]

Archive with 3 entries (3 files):
- cancers-3746537-Document S1.pdf
- cancers-3746537-supplementary figures and tables.pdf
- Data S1.xlsx
