# Supplementary material for: Tumor-Specific EphA2 Receptor Tyrosine Kinase Inhibits Anti-Tumor Immunity by Recruiting Suppressive Myeloid Populations in Murine Models of Non-Small Cell Lung Cancer
Source: Cancers (Basel). 2025 Aug 19;17(16):2693. doi: 10.3390/cancers17162693 (PMC12384598; doi:10.3390/cancers17162693)
Supplement: Supplementary file 1 [file cancers-17-02693-s001.zip › Data S1.xlsx]

## Sheet: Samples
Sample ID	NanoString Assay	RNA or DNA	Volume (ul)	Conc (ng/ul)	Organism	Sample Description	Plate
2307-ES-1		RNA	10	40	Mouse	M1-9/6/18	Vector
2307-ES-2	PanCancer Immune Profiling Panel	RNA	10	40	Mouse	M2-9/6/18	EphA2
2307-ES-3	PanCancer Immune Profiling Panel	RNA	10	40	Mouse	M3-9/6/18	Vector
2307-ES-4	PanCancer Immune Profiling Panel	RNA	10	40	Mouse	F3-9/6/18	Vector
2307-ES-5		RNA	10	40	Mouse	F4-9/6/18	EphA2
2307-ES-6		RNA	10	40	Mouse	F5-9/6/18	Vector
2307-ES-7	PanCancer Immune Profiling Panel	RNA	10	40	Mouse	F6-9/6/18	EphA2
2307-ES-8	PanCancer Immune Profiling Panel	RNA	10	40	Mouse	F1-10/4/18	Vector
2307-ES-9	PanCancer Immune Profiling Panel	RNA	10	40	Mouse	F2-10/4/18	EphA2
2307-ES-10	PanCancer Immune Profiling Panel	RNA	10	40	Mouse	M1-10/4/18	Vector
2307-ES-11	PanCancer Immune Profiling Panel	RNA	10	40	Mouse	M3-10/4/18	EphA2
2307-ES-12	PanCancer Immune Profiling Panel	RNA	10	40	Mouse	M4-10/4/18	Vector
2307-ES-13	PanCancer Immune Profiling Panel	RNA	10	40	Mouse	M5-10/4/18	EphA2
2307-ES-14	PanCancer Immune Profiling Panel	RNA	10	40	Mouse	M6-10/4/18	Vector
2307-ES-15	PanCancer Immune Profiling Panel	RNA	10	40	Mouse	M8-10/4/18	EphA2

## Sheet: Nanostring raw data
File Name			20181012_2307-ES-cart1_ES02_01.RCC	20181012_2307-ES-cart1_ES03_02.RCC	20181012_2307-ES-cart1_ES04_03.RCC	20181012_2307-ES-cart1_ES07_04.RCC	20181012_2307-ES-cart1_ES08_05.RCC	20181012_2307-ES-cart1_ES09_06.RCC	20181012_2307-ES-cart1_ES10_07.RCC	20181012_2307-ES-cart1_ES11_08.RCC	20181012_2307-ES-cart1_ES12_09.RCC	20181012_2307-ES-cart1_ES13_10.RCC	20181012_2307-ES-cart1_ES14_11.RCC	20181012_2307-ES-cart1_ES15_12.RCC
Description
Sample ID			ES02	ES03	ES04	ES07	ES08	ES09	ES10	ES11	ES12	ES13	ES14	ES15
Owner
Sample Date			2018-10-11	2018-10-11	2018-10-11	2018-10-11	2018-10-11	2018-10-11	2018-10-11	2018-10-11	2018-10-11	2018-10-11	2018-10-11	2018-10-11
File Version			1.7	1.7	1.7	1.7	1.7	1.7	1.7	1.7	1.7	1.7	1.7	1.7
Gene RLF			NS_MM_CANCERIMM_C3400	NS_MM_CANCERIMM_C3400	NS_MM_CANCERIMM_C3400	NS_MM_CANCERIMM_C3400	NS_MM_CANCERIMM_C3400	NS_MM_CANCERIMM_C3400	NS_MM_CANCERIMM_C3400	NS_MM_CANCERIMM_C3400	NS_MM_CANCERIMM_C3400	NS_MM_CANCERIMM_C3400	NS_MM_CANCERIMM_C3400	NS_MM_CANCERIMM_C3400
Comments
Lane ID			1	2	3	4	5	6	7	8	9	10	11	12
FOV Count			555	555	555	555	555	555	555	555	555	555	555	555
FOV Counted			512	518	504	509	509	510	487	485	506	499	489	507
Scanner ID			1502C0251	1502C0251	1502C0251	1502C0251	1502C0251	1502C0251	1502C0251	1502C0251	1502C0251	1502C0251	1502C0251	1502C0251
Stage Position			2	2	2	2	2	2	2	2	2	2	2	2
Binding Density			2.22	1.79	2.27	2.04	2.31	2.11	1.97	2.39	2.25	2.67	2.64	2.34
Messages					;This biological sample appears to be too concentrated and/or to have too many high expressing targets. You may be losing data due to flow cell saturation. Try using half the amount of input RNA for this sample.		;This biological sample appears to be too concentrated and/or to have too many high expressing targets. You may be losing data due to flow cell saturation. Try using half the amount of input RNA for this sample.			;This biological sample appears to be too concentrated and/or to have too many high expressing targets. You may be losing data due to flow cell saturation. Try using half the amount of input RNA for this sample.	;This biological sample appears to be too concentrated and/or to have too many high expressing targets. You may be losing data due to flow cell saturation. Try using half the amount of input RNA for this sample.	;This biological sample appears to be too concentrated and/or to have too many high expressing targets. You may be losing data due to flow cell saturation. Try using half the amount of input RNA for this sample.	;This biological sample appears to be too concentrated and/or to have too many high expressing targets. You may be losing data due to flow cell saturation. Try using half the amount of input RNA for this sample.	;This biological sample appears to be too concentrated and/or to have too many high expressing targets. You may be losing data due to flow cell saturation. Try using half the amount of input RNA for this sample.
Positive	POS_A	ERCC_00117.1	29821	41844	31870	37303	32161	27704	32651	27067	33030	24874	23273	29446
Positive	POS_B	ERCC_00112.1	9214	12992	9801	11582	9863	9269	10102	8487	10106	7794	7127	9094
Positive	POS_C	ERCC_00002.1	2444	3460	2770	3125	2687	2350	2684	2353	2812	2196	1866	2442
Positive	POS_D	ERCC_00092.1	594	854	607	746	609	552	622	536	649	520	435	566
Positive	POS_E	ERCC_00035.1	93	139	96	103	107	107	111	99	132	69	68	102
Positive	POS_F	ERCC_00034.1	53	60	64	55	50	36	62	47	55	35	39	34
Negative	NEG_A	ERCC_00096.1	12	20	20	14	22	4	9	8	14	18	9	13
Negative	NEG_B	ERCC_00041.1	9	12	15	17	14	6	9	12	18	15	13	12
Negative	NEG_C	ERCC_00019.1	16	18	17	17	23	7	21	16	26	29	11	11
Negative	NEG_D	ERCC_00076.1	18	13	21	18	16	2	22	26	18	20	13	20
Negative	NEG_E	ERCC_00098.1	14	17	21	20	17	6	17	12	18	10	18	16
Negative	NEG_F	ERCC_00126.1	13	17	22	21	15	6	23	17	21	15	13	8
Negative	NEG_G	ERCC_00144.1	5	9	5	6	7	3	6	7	6	5	8	3
Negative	NEG_H	ERCC_00154.1	28	13	13	14	9	9	10	8	10	12	7	18
Number of genes with count above 50			599	580	589	613	608	557	584	587	592	599	593	599
Endogenous	A2m	NM_175628.3	54	161	162	66	26	21	183	82	54	37	47	39
Endogenous	Abca1	NM_013454.3	1188	1173	1442	1228	1193	1016	927	1046	882	1100	914	955
Endogenous	Abcb1a	NM_011076.1	1529	1283	859	1389	908	1229	1335	1201	1249	901	625	723
Endogenous	Abcg1	NM_009593.1	814	682	1280	644	1072	901	669	939	811	1041	1784	1125
Endogenous	Abl1	NM_009594.4	653	735	544	736	880	795	835	769	840	607	479	608
Endogenous	Ada	NM_007398.3	634	339	252	550	675	743	531	469	639	330	306	657
Endogenous	Adora2a	NM_009630.2	84	204	179	85	67	44	104	70	81	61	128	90
Endogenous	Aicda	NM_009645.2	13	20	19	17	29	4	23	15	15	15	16	23
Endogenous	Aire	NM_009646.1	24	38	27	27	17	6	29	22	30	27	21	21
Endogenous	Akt3	NM_011785.3	1128	1108	987	1103	881	1024	1441	1375	1401	1112	964	1178
Endogenous	Alcam	NM_009655.1	3036	5789	5155	2581	3379	3088	3151	2744	3010	2283	3928	2510
Endogenous	Ambp	NM_007443.3	232	4560	3723	68	50	12	678	45	611	155	2088	63
Endogenous	Amica1	NM_001005421.4	403	193	246	508	356	447	449	729	448	409	223	386
Endogenous	Angpt1	NM_009640.3	147	38	34	185	272	273	280	256	588	147	96	248
Endogenous	Angpt2	NM_007426.3	284	527	222	275	301	467	338	717	536	245	253	410
Endogenous	Anp32b	NM_130889.2	6402	8025	6714	8138	7996	7633	8602	8296	9407	6883	6120	7770
Endogenous	Anxa1	NM_010730.2	10765	24282	17786	10218	12130	13936	13444	13531	12048	8465	10319	7734
Endogenous	Apoe	NM_009696.3	33514	19052	25946	35059	30201	32656	30978	39992	29557	30427	19856	34046
Endogenous	App	NM_007471.2	13865	15026	13663	13981	15301	15747	14544	13974	13480	12728	11553	12614
Endogenous	Arg1	NM_007482.3	7764	3795	2499	10297	7461	8845	7031	9549	6562	10432	1498	4599
Endogenous	Arg2	NM_009705.2	179	774	586	135	191	187	137	257	174	167	633	131
Endogenous	Atf1	NM_007497.3	392	430	331	426	442	395	583	586	597	466	383	411
Endogenous	Atf2	NM_001284371.1	749	1049	831	867	925	830	1043	937	1064	760	710	899
Endogenous	Atg10	NM_025770.3	229	225	182	212	356	276	247	285	262	228	169	230
Endogenous	Atg12	NM_026217.1	714	1034	791	795	655	695	917	910	958	696	653	752
Endogenous	Atg16l1	NM_001205391.1	539	630	484	618	773	772	802	775	827	619	483	686
Endogenous	Atg5	NM_053069.5	232	340	353	362	237	342	314	318	404	363	313	420
Endogenous	Atg7	NM_028835.1	411	466	448	412	481	502	521	454	487	410	391	437
Endogenous	Atm	NM_007499.2	557	608	612	639	758	490	561	506	619	501	525	554
Endogenous	Axl	NM_009465.3	6896	3446	2590	7739	6173	11342	9432	10048	9003	6581	3712	6863
Endogenous	Batf	NM_016767.2	148	93	138	187	123	102	108	110	126	143	185	208
Endogenous	Bax	NM_007527.3	394	395	321	467	454	413	628	590	631	473	356	514
Endogenous	Bcl10	NM_009740.1	1594	1890	1625	1784	1295	2202	1990	1818	1939	1769	1379	2097
Endogenous	Bcl2	NM_009741.3	235	266	183	279	299	338	276	257	249	205	145	227
Endogenous	Bcl2l1	NM_009743.4	1139	1624	1365	1177	1368	1867	2312	2344	1938	1432	1194	1514
Endogenous	Bcl6	NM_009744.3	225	311	338	235	266	239	246	156	248	195	236	276
Endogenous	Bid	NM_007544.3	429	631	569	560	508	571	628	769	597	585	538	668
Endogenous	Birc5	NM_009689.2	614	660	486	887	989	526	850	766	835	681	674	793
Endogenous	Blk	NM_007549.2	17	15	13	31	24	10	17	12	26	16	16	28
Endogenous	Blnk	NM_008528.4	144	193	184	162	216	104	136	125	117	129	192	236
Endogenous	Bmi1	NM_007552.4	400	503	503	446	326	411	535	500	570	424	374	500
Endogenous	Bst1	NM_009763.3	847	1552	1234	667	763	550	585	737	754	1040	1832	1017
Endogenous	Bst2	NM_198095.2	4207	5362	5979	5501	5624	3661	3356	4475	3783	5314	5612	5840
Endogenous	Btk	NM_013482.2	197	125	148	260	178	225	182	225	210	219	194	299
Endogenous	Btla	NM_001037719.2	83	40	79	119	150	55	71	91	58	92	68	129
Endogenous	C1qa	NM_007572.2	5277	2056	2671	5892	4619	4985	3785	5079	4866	5219	2533	6362
Endogenous	C1qb	NM_009777.2	9684	4041	5921	10905	9101	8008	7615	10284	9467	10034	4878	12108
Endogenous	C1qbp	NM_007573.2	2276	2780	2068	2826	3354	2893	3884	3408	4238	2502	2015	2761
Endogenous	C1ra	NM_023143.3	1958	896	1317	2244	2614	1602	1835	1606	1877	2289	2005	2359
Endogenous	C1s1	NM_144938.2	4596	1542	1970	5378	5247	3664	4689	4556	5429	6429	3777	6155
Endogenous	C2	NM_013484.2	1069	626	786	1352	1125	679	960	1056	820	1389	761	888
Endogenous	C3	NM_009778.2	13283	3756	7617	13793	12243	6183	6436	5258	5969	13159	7332	8022
Endogenous	C3ar1	NM_009779.2	1175	460	555	1243	963	817	846	1161	1083	1130	461	1286
Endogenous	C4b	NM_009780.2	2818	804	1535	2764	3475	1909	1919	2062	1934	2802	1823	1819
Endogenous	C5ar1	NM_007577.3	1263	640	799	1494	1300	1328	1180	1387	1473	1562	814	1634
Endogenous	C6	NM_016704.2	387	222	341	303	645	332	332	289	273	339	618	496
Endogenous	C7	XM_356827.6	425	27	98	411	683	432	603	684	249	380	354	383
Endogenous	C8a	NM_146148.2	9	4	3	13	12	1	4	2	10	10	6	13
Endogenous	C8b	NM_133882.2	26	24	23	55	36	8	23	37	33	49	24	16
Endogenous	C8g	NM_027062.1	40	24	21	25	30	19	29	34	32	40	30	33
Endogenous	C9	NM_013485.1	4	14	8	6	6	2	12	13	8	7	7	5
Endogenous	CD209e	NM_130905.2	14	36	26	15	17	2	30	16	14	23	26	15
Endogenous	Camp	NM_009921.2	16	35	35	47	24	14	35	34	47	38	24	22
Endogenous	Card11	NM_175362.2	244	251	359	294	482	207	192	241	224	329	410	374
Endogenous	Card9	NM_001037747.1	23	28	13	25	42	27	26	39	24	37	27	32
Endogenous	Casp1	NM_009807.2	842	1260	1261	1208	1494	882	1075	913	1161	1232	1466	1416
Endogenous	Casp3	NM_009810.2	2537	4305	3672	3260	3076	2666	3789	2863	3927	2830	3024	2937
Endogenous	Casp8	NM_009812.2	1083	1643	1468	1368	1291	1387	1397	1226	1417	1303	1206	1527
Endogenous	Ccl1	NM_011329.2	116	102	139	119	128	86	69	164	88	195	133	138
Endogenous	Ccl11	NM_011330.3	30	24	21	27	42	31	27	47	68	23	30	20
Endogenous	Ccl12	NM_011331.2	530	117	115	546	408	780	487	489	571	479	187	1021
Endogenous	Ccl17	NM_011332.2	241	164	132	286	267	491	257	406	220	179	92	126
Endogenous	Ccl19	NM_011888.2	82	28	61	57	96	35	54	76	66	98	94	112
Endogenous	Ccl2	NM_011333.3	2295	535	552	2277	2774	2932	1535	1966	4385	3143	1065	4124
Endogenous	Ccl20	NM_016960.1	72	46	23	132	105	15	52	158	31	60	104	42
Endogenous	Ccl21a	NM_011124.4	1884	2445	2654	1074	4976	2965	3539	2045	3857	3395	5374	4324
Endogenous	Ccl22	NM_009137.2	195	132	153	247	207	153	156	201	146	195	187	298
Endogenous	Ccl24	NM_019577.4	155	162	58	194	38	65	46	47	80	123	31	45
Endogenous	Ccl25	NM_009138.3	32	44	59	51	36	39	43	27	59	45	57	31
Endogenous	Ccl26	NM_001013412.2	25	14	19	22	21	3	9	21	27	17	29	10
Endogenous	Ccl27a	NM_001048179.1	77	114	91	98	93	83	108	89	114	115	77	92
Endogenous	Ccl28	NM_020279.3	31	53	39	26	23	20	27	30	23	32	27	24
Endogenous	Ccl3	NM_011337.1	276	538	652	359	300	152	214	244	191	377	404	290
Endogenous	Ccl4	NM_013652.1	149	167	251	186	152	55	112	145	84	232	245	196
Endogenous	Ccl5	NM_013653.3	1254	665	1692	1899	1769	741	625	1335	592	2265	1535	1411
Endogenous	Ccl6	NM_009139.2	2229	1363	1481	1982	1808	3140	1909	2469	2406	2181	1932	1782
Endogenous	Ccl7	NM_013654.2	372	66	76	298	279	330	200	222	499	319	84	461
Endogenous	Ccl8	NM_021443.2	3077	674	763	2303	2006	2338	1909	2923	2253	2656	1222	5309
Endogenous	Ccl9	NM_011338.2	2978	1508	2066	3520	1859	2946	2178	2809	3630	3173	1530	3200
Endogenous	Ccnd3	NM_007632.2	524	548	534	680	609	553	706	686	858	724	663	845
Endogenous	Ccr1	NM_009912.4	691	429	505	715	524	697	522	608	618	643	406	687
Endogenous	Ccr2	NM_009915.2	719	180	344	920	313	557	405	318	932	702	485	1129
Endogenous	Ccr3	NM_009914.4	11	7	4	22	9	1	6	7	1	5	10	7
Endogenous	Ccr4	NM_009916.2	25	14	36	27	29	5	23	25	26	28	23	20
Endogenous	Ccr5	NM_009917.5	580	260	357	599	429	428	331	397	441	620	349	624
Endogenous	Ccr6	NM_001190333.1	47	44	51	82	72	40	57	33	33	43	57	59
Endogenous	Ccr7	NM_007719.2	193	111	166	228	258	135	143	201	178	153	148	236
Endogenous	Ccr8	NM_007720.2	50	40	49	51	54	27	50	37	50	35	41	46
Endogenous	Ccr9	NM_009913.6	85	41	64	153	59	33	42	56	41	66	48	82
Endogenous	Ccrl2	NM_017466.4	255	389	518	256	290	129	217	175	162	322	392	276
Endogenous	Cd14	NM_009841.3	1291	2648	2559	1260	1381	1149	1506	1172	1576	1285	1890	1415
Endogenous	Cd160	NM_001163496.1	110	57	74	101	61	57	41	83	50	85	67	117
Endogenous	Cd163	NM_053094.2	48	21	35	47	69	83	99	113	95	59	24	39
Endogenous	Cd164	NM_016898.2	5019	11435	10128	5902	5140	5452	6824	5522	6390	5237	7030	5697
Endogenous	Cd180	NM_008533.2	364	184	325	475	451	355	287	386	339	458	379	594
Endogenous	Cd19	NM_009844.2	42	34	42	70	71	21	40	43	26	43	48	85
Endogenous	Cd1d1	NM_007639.3	373	197	272	463	394	318	245	354	252	477	362	368
Endogenous	Cd1d2	NM_007640.2	25	22	27	32	22	10	19	24	23	26	15	20
Endogenous	Cd2	XM_006500959.1	31	20	26	23	44	12	20	17	18	21	30	22
Endogenous	Cd200	NM_010818.3	596	524	471	552	751	653	523	604	570	616	738	612
Endogenous	Cd200r1	NM_021325.3	239	170	223	258	266	213	188	250	198	242	288	260
Endogenous	Cd207	NM_144943.3	19	22	21	24	20	2	23	23	10	23	28	18
Endogenous	Cd22	NM_001043317.2	79	62	81	78	102	52	47	63	55	68	92	122
Endogenous	Cd244	NM_018729.2	184	164	168	221	287	138	182	195	193	175	180	238
Endogenous	Cd247	NM_001113391.2	149	64	166	135	153	61	93	90	75	138	165	175
Endogenous	Cd27	NM_001033126.2	75	42	67	74	77	31	32	53	43	58	75	79
Endogenous	Cd274	NM_021893.2	1052	881	1460	1216	1338	759	674	1072	608	1487	1375	1203
Endogenous	Cd276	NM_133983.4	933	998	868	968	792	921	847	877	964	672	646	783
Endogenous	Cd28	NM_007642.4	43	35	36	51	36	11	34	43	55	35	50	49
Endogenous	Cd33	NM_001111058.1	284	223	260	295	408	391	311	336	352	315	210	238
Endogenous	Cd34	NM_001111059.1	1587	1581	1231	1301	1840	1894	1562	1463	1630	1535	1621	1834
Endogenous	Cd36	NM_007643.3	3680	1976	2294	2391	4609	4322	3263	3943	3296	3709	4478	3802
Endogenous	Cd37	NM_007645.4	350	199	309	417	422	239	267	276	256	362	306	470
Endogenous	Cd38	NM_007646.4	1281	2009	1862	1268	1065	1614	1579	1650	1804	1576	1482	1822
Endogenous	Cd3d	NM_013487.2	491	327	588	626	438	264	257	303	235	516	472	599
Endogenous	Cd3e	NM_007648.4	272	181	365	339	255	125	138	176	126	315	296	330
Endogenous	Cd3eap	NM_145822.2	110	119	100	168	165	141	168	166	166	155	94	156
Endogenous	Cd3g	NM_009850.2	425	292	531	559	362	238	246	310	220	500	541	606
Endogenous	Cd4	NM_013488.2	112	50	90	134	145	63	97	64	75	110	143	143
Endogenous	Cd40	NM_011611.2	127	75	95	161	105	91	82	84	86	177	131	214
Endogenous	Cd40lg	NM_011616.2	24	44	28	45	45	14	37	34	28	27	46	36
Endogenous	Cd44	NM_009851.2	59	62	51	75	67	68	102	74	92	73	48	79
Endogenous	Cd46	NM_010778.3	1	1	1	2	1	1	1	1	1	1	1	1
Endogenous	Cd47	NM_010581.3	6045	5841	5368	6690	6830	6112	8075	8252	7781	6628	5288	6240
Endogenous	Cd48	NM_007649.4	537	292	505	649	572	484	378	462	490	585	607	801
Endogenous	Cd5	NM_007650.3	95	67	103	97	109	38	55	71	41	73	99	125
Endogenous	Cd53	NM_007651.3	59	96	114	65	49	45	55	55	68	86	96	80
Endogenous	Cd55	NM_010016.2	398	1678	1549	555	513	305	876	314	276	540	892	467
Endogenous	Cd59b	NM_181858.1	26	25	17	27	29	5	25	21	26	23	23	19
Endogenous	Cd6	NM_001037801.2	102	60	108	111	111	59	70	88	55	105	126	123
Endogenous	Cd63	NM_001042580.1	15697	19227	17177	15789	16880	20785	20236	19708	20767	16059	15566	17128
Endogenous	Cd68	NM_009853.1	2222	1869	2557	2075	2474	2275	1882	2338	2076	2514	2575	3033
Endogenous	Cd69	NM_001033122.3	122	92	137	209	109	86	82	105	72	140	134	195
Endogenous	Cd7	NM_009854.1	69	58	74	126	66	44	47	41	58	73	90	128
Endogenous	Cd70	NM_011617.1	21	30	28	25	30	13	28	23	21	23	20	16
Endogenous	Cd74	NM_001042605.1	78079	54092	78945	77904	88609	38481	44358	52914	47269	70782	89844	82956
Endogenous	Cd79a	NM_007655.3	21	19	17	18	19	11	17	20	12	17	15	16
Endogenous	Cd79b	NM_008339.2	164	114	155	297	346	144	225	159	119	163	231	302
Endogenous	Cd80	NM_009855.2	180	145	165	224	236	114	142	175	147	178	163	208
Endogenous	Cd81	NM_133655.2	5728	5139	4729	5859	5771	4063	4280	4325	4639	5043	4527	5150
Endogenous	Cd83	NM_009856.2	352	192	236	423	236	216	197	239	190	266	279	484
Endogenous	Cd84	NM_001252472.1	832	458	662	743	873	713	540	678	638	741	669	779
Endogenous	Cd86	NM_019388.3	418	202	245	528	441	315	291	398	284	473	307	452
Endogenous	Cd8a	NM_001081110.2	319	203	387	349	349	173	150	219	155	453	376	410
Endogenous	Cd8b1	NM_009858.2	61	43	98	71	58	24	32	37	45	77	88	89
Endogenous	Cd9	NM_007657.3	13749	24909	20864	13636	14551	18428	22224	17710	19555	14268	18572	16311
Endogenous	Cd96	NM_032465.2	21	22	23	24	26	13	20	28	20	26	36	27
Endogenous	Cd97	NM_011925.1	1991	2913	2395	2228	2248	1645	2537	1821	2283	1754	1886	1710
Endogenous	Cd99	NM_025584.2	1973	1763	1557	1840	2644	2513	2499	2239	2459	1785	1455	2044
Endogenous	Cdh1	NM_009864.2	3639	18092	16395	3886	3353	2840	5744	3120	3921	3960	8530	3798
Endogenous	Cdh5	NM_009868.3	849	1913	1406	875	1082	872	1048	767	1019	657	1362	978
Endogenous	Cdk1	NM_007659.3	50	47	48	52	53	38	76	63	69	58	74	48
Endogenous	Cdkn1a	NM_007669.4	956	1171	948	1050	670	876	1122	1133	1082	1142	775	1098
Endogenous	Ceacam1	NM_001039185.1	291	3038	2123	294	509	186	972	353	611	293	1218	371
Endogenous	Cebpb	NM_009883.3	4497	4636	4007	5174	5533	4394	5869	4793	6589	5117	4426	5622
Endogenous	Cfb	NM_008198.2	2385	2888	3738	3423	2178	1179	1807	1390	2272	3470	2984	2128
Endogenous	Cfd	NM_013459.1	16	16	16	17	14	9	12	12	19	14	8	3
Endogenous	Cfh	NM_009888.3	3347	1760	1748	3938	3987	2421	2350	2206	3003	2962	1303	2559
Endogenous	Cfi	NM_007686.2	131	97	82	85	95	60	101	64	100	117	120	193
Endogenous	Cfp	NM_008823.3	1435	491	698	1766	1396	1191	897	1237	1334	1523	742	1807
Endogenous	Chil3	NM_009892.2	13017	11370	16402	8438	14907	15217	15648	27838	14469	17151	15287	7628
Endogenous	Chit1	NM_027979.1	15	17	14	13	9	6	12	15	12	8	8	9
Endogenous	Chuk	NM_001162410.1	1488	1897	1509	1572	1859	2033	1967	1923	1853	1495	1281	1573
Endogenous	Ciita	NM_007575.2	321	292	395	377	469	182	210	245	206	393	421	375
Endogenous	Cklf	NM_029295.2	72	95	73	86	113	67	73	79	85	70	75	84
Endogenous	Clec4a2	NM_001170332.1	277	113	129	306	189	295	215	294	290	262	143	367
Endogenous	Clec4n	NM_001190320.1	1011	646	854	1006	890	622	597	742	777	950	1074	1174
Endogenous	Clec5a	NM_001038604.1	457	430	426	576	373	422	257	394	408	531	402	488
Endogenous	Clec7a	NM_020008.2	2628	3068	4599	2892	2447	1679	962	1544	1508	2696	4504	2921
Endogenous	Clu	NM_013492.2	31658	180009	141694	37261	25514	25413	59939	27228	54559	39988	65730	40435
Endogenous	Cma1	NM_010780.2	28	7	18	24	17	8	18	14	20	34	13	21
Endogenous	Cmah	NM_001111110.2	131	82	111	242	523	74	152	94	190	235	349	270
Endogenous	Cmklr1	NM_008153.3	738	374	459	739	877	692	567	756	673	720	571	745
Endogenous	Cmpk2	NM_020557.4	357	515	751	457	367	237	284	342	295	435	489	328
Endogenous	Col1a1	NM_007742.3	12657	6055	3442	20723	14915	11257	7382	11053	7040	10259	3706	7934
Endogenous	Col3a1	NM_009930.1	30033	10040	8409	50318	28862	18487	18519	22537	32725	29551	9541	21087
Endogenous	Col4a1	NM_009931.2	3725	4517	3194	2654	4477	3977	3095	3667	3296	2597	2922	3244
Endogenous	Colec12	NM_130449.2	1192	533	690	1350	1035	902	1065	1114	910	886	563	736
Endogenous	Cr2	NM_007758.2	61	40	64	59	52	17	33	38	36	57	60	57
Endogenous	Creb1	NM_001037726.1	580	755	686	712	469	593	766	653	795	639	583	851
Endogenous	Creb5	NM_172728.2	177	112	111	189	138	105	143	120	182	129	79	113
Endogenous	Crebbp	NM_001025432.1	1124	1232	1182	1163	1283	1292	1343	1067	1195	954	954	1077
Endogenous	Crp	NM_007768.4	24	19	24	26	24	14	15	27	29	29	24	19
Endogenous	Csf1	NM_001113530.1	1165	888	918	1254	1750	1903	1327	1260	1548	1217	911	1569
Endogenous	Csf1r	NM_001037859.2	2784	1295	1713	3062	2870	2421	1955	2531	2482	2741	1692	3376
Endogenous	Csf2	NM_009969.4	147	143	99	155	98	172	119	146	87	133	103	100
Endogenous	Csf2rb	NM_007780.4	793	633	949	823	622	323	491	599	581	748	893	786
Endogenous	Csf3	NM_009971.1	27	128	88	34	33	10	27	20	44	21	41	27
Endogenous	Csf3r	NM_001252651.1	252	465	570	370	277	127	161	121	245	264	380	368
Endogenous	Cspg4	NM_139001.2	108	85	71	122	147	119	89	94	87	69	65	79
Endogenous	Ctla4	NM_009843.3	185	100	167	255	171	112	122	146	95	163	141	202
Endogenous	Ctsg	NM_007800.1	15	18	14	12	15	8	9	17	10	10	14	3
Endogenous	Ctsh	NM_007801.2	6723	8934	8955	5303	5351	7439	7727	10038	7608	7230	8994	6446
Endogenous	Ctsl	NM_009984.3	2537	3871	3318	2650	2055	2456	3245	3091	2862	2287	1746	2010
Endogenous	Ctss	NM_021281.2	19660	11776	18460	17681	16391	13880	12885	19397	16092	20240	21522	21029
Endogenous	Ctsw	NM_009985.4	212	132	238	253	293	111	124	136	139	237	281	273
Endogenous	Cx3cl1	NM_009142.3	273	726	712	269	337	167	349	246	314	348	403	311
Endogenous	Cx3cr1	NM_009987.3	524	201	352	701	414	347	423	350	490	469	302	858
Endogenous	Cxcl1	NM_008176.1	163	190	120	161	116	54	118	88	251	132	82	117
Endogenous	Cxcl10	NM_021274.1	2089	1120	2288	2642	2365	1327	1200	1645	976	5085	2825	3052
Endogenous	Cxcl11	NM_019494.1	154	150	347	157	113	72	99	124	79	385	230	207
Endogenous	Cxcl12	NM_021704.3	1304	535	822	1757	2086	1340	1260	1224	966	1599	1389	1457
Endogenous	Cxcl13	NM_018866.2	261	70	112	340	199	152	307	412	284	203	83	199
Endogenous	Cxcl14	XM_006517307.1	998	1223	1118	758	1127	688	609	999	586	754	892	731
Endogenous	Cxcl15	NM_011339.2	19794	9818	17785	16803	26805	19186	13634	21098	15592	22977	39722	30689
Endogenous	Cxcl16	NM_023158.6	3289	3704	3690	3883	2879	2242	2519	2627	3164	3959	3319	3787
Endogenous	Cxcl2	NM_009140.2	102	281	265	198	123	112	140	101	101	154	103	97
Endogenous	Cxcl3	NM_203320.2	530	2620	2382	624	149	73	172	132	287	299	1434	206
Endogenous	Cxcl5	NM_009141.2	1693	4490	3883	1665	1399	825	1327	1101	1907	1468	2454	1565
Endogenous	Cxcl9	NM_008599.2	5545	4750	11079	6582	5869	3255	3601	6270	3802	13043	10601	9828
Endogenous	Cxcr1	NM_178241.4	16	24	23	18	44	19	30	25	36	36	52	38
Endogenous	Cxcr2	NM_009909.3	176	360	332	209	129	100	160	78	231	192	218	227
Endogenous	Cxcr3	NM_009910.2	122	218	244	205	191	61	130	99	91	138	210	188
Endogenous	Cxcr4	NM_009911.3	640	1185	1137	695	801	539	514	675	584	534	973	808
Endogenous	Cxcr5	NM_007551.2	25	20	25	29	32	9	23	16	19	17	29	43
Endogenous	Cxcr6	NM_030712.4	382	256	577	537	369	229	182	223	158	456	527	503
Endogenous	Cybb	NM_007807.2	2286	1401	2794	2435	2695	1693	1686	2370	1783	2827	3117	2763
Endogenous	Cyfip2	NM_001252459.1	313	211	277	423	466	200	284	284	212	331	364	490
Endogenous	Cyld	NM_001276279.1	754	816	857	749	770	777	963	897	836	812	741	819
Endogenous	Ddx58	NM_172689.3	1039	1279	1291	1478	1213	904	1036	980	954	1263	1198	1220
Endogenous	Ddx60	NM_001081215.1	161	197	297	172	191	103	99	98	101	174	148	117
Endogenous	Defb1	NM_007843.3	17	16	16	16	10	4	14	10	15	16	17	15
Endogenous	Dll4	NM_019454.2	253	665	533	301	292	292	156	246	284	143	383	252
Endogenous	Dmbt1	XM_006507298.1	1462	7286	6286	489	851	101	3804	669	5308	1262	4768	977
Endogenous	Dock9	XM_976068.1	618	674	544	608	1077	858	775	837	671	586	577	607
Endogenous	Dpp4	NM_001159543.1	359	194	267	314	500	278	271	321	219	337	372	382
Endogenous	Dusp4	NM_176933.4	1652	3080	2359	1519	1394	2022	2979	2283	2886	1393	1154	2016
Endogenous	Dusp6	NM_026268.2	5211	8379	6768	6200	5775	8061	9413	6639	7846	6002	4771	6261
Endogenous	Ebi3	NM_015766.2	106	58	82	146	92	74	82	93	86	109	71	141
Endogenous	Ecsit	NM_001253897.1	140	190	143	160	205	216	212	211	275	187	209	177
Endogenous	Egfr	NM_207655.2	616	406	289	616	580	365	462	322	437	424	189	317
Endogenous	Egr1	NM_007913.5	926	1535	983	1698	1782	1361	2332	1170	1245	1151	838	1427
Endogenous	Egr2	NM_010118.2	51	39	41	60	47	30	41	60	51	42	36	42
Endogenous	Egr3	NM_018781.2	113	82	55	92	102	94	109	114	95	68	55	85
Endogenous	Elane	NM_015779.2	24	24	17	17	16	7	21	18	22	20	19	14
Endogenous	Elk1	NM_007922.4	20	18	12	14	14	4	12	8	14	12	9	14
Endogenous	Emr1	NM_010130.1	1072	447	578	1010	852	864	733	1000	1142	1168	824	1952
Endogenous	Eng	NM_001146350.1	490	477	444	480	859	689	504	657	606	625	789	803
Endogenous	Entpd1	NM_009848.3	791	433	634	730	805	443	535	742	771	815	854	872
Endogenous	Eomes	NM_010136.2	53	197	204	73	70	61	119	78	133	82	192	92
Endogenous	Ep300	NM_177821.6	1364	1429	1370	1380	1496	1480	1806	1622	1561	1229	1076	1331
Endogenous	Epcam	NM_008532.2	972	15265	13486	909	595	381	1908	515	1007	809	4430	1345
Endogenous	Epsti1	NM_029495.2	6	11	13	20	10	2	11	9	12	18	13	6
Endogenous	Erbb2	NM_001003817.1	676	1954	1748	717	896	830	1131	871	916	659	973	825
Endogenous	Ets1	NM_001038642.1	2126	2201	1985	2254	3095	2331	2470	2571	2563	2196	2258	2690
Endogenous	Ewsr1	NM_007968.3	3367	4325	3321	3628	4867	3931	4753	4086	4178	3210	3070	3392
Endogenous	F12	NM_021489.2	9	12	14	17	11	3	14	10	15	13	19	11
Endogenous	F13a1	NM_001166391.1	653	110	114	347	436	1871	1996	1848	2021	727	116	937
Endogenous	F2rl1	NM_007974.4	1195	2810	2288	1615	1711	2093	2193	1670	2081	1198	1386	1422
Endogenous	Fadd	NM_010175.5	105	169	182	156	114	113	132	146	196	168	136	166
Endogenous	Fap	NM_007986.2	46	63	30	67	62	32	41	53	52	49	35	46
Endogenous	Fas	NM_007987.2	605	334	461	558	904	588	664	767	761	1071	720	974
Endogenous	Fasl	NM_010177.3	43	39	56	43	55	19	31	27	31	45	42	57
Endogenous	Fcer1a	NM_010184.1	29	34	34	30	33	10	32	46	28	51	38	27
Endogenous	Fcer1g	NM_010185.4	1662	984	1388	1932	1866	1606	1191	1632	1557	1916	1446	2266
Endogenous	Fcer2a	NM_001253737.1	28	26	24	21	25	8	20	11	21	25	30	33
Endogenous	Fcgr1	NM_010186.5	1171	453	642	1438	1082	1057	803	1140	1104	1454	687	1546
Endogenous	Fcgr2b	NM_001077189.1	6297	2693	2934	6915	5445	7823	5493	6496	7291	6017	3030	7315
Endogenous	Fcgr3	NM_010188.5	2043	1199	1351	2108	1447	1797	1703	2137	2042	2084	1241	2177
Endogenous	Fcgr4	NM_144559.1	3494	1763	2619	4280	3348	2817	2455	4143	2834	4551	2340	4039
Endogenous	Fez1	NM_183171.4	26	19	15	29	24	11	12	19	24	23	20	15
Endogenous	Flt3	NM_010229.2	83	70	73	105	85	47	84	101	74	78	78	71
Endogenous	Flt3l	NM_013520.2	138	143	135	143	180	76	181	126	121	144	150	169
Endogenous	Fn1	NM_010233.1	46784	24540	14578	44434	49716	46633	41854	36096	37145	26492	11328	22856
Endogenous	Fos	NM_010234.2	724	4478	2343	1709	1517	1432	4628	1667	969	1533	1349	1447
Endogenous	Foxj1	NM_008240.3	55	68	26	110	63	73	91	130	26	39	25	71
Endogenous	Foxp3	NM_054039.2	28	26	33	55	42	13	25	30	29	29	28	47
Endogenous	Fpr2	NM_008039.2	374	231	375	345	396	268	206	310	296	568	349	331
Endogenous	Fut7	NM_001177367.1	24	22	29	42	36	10	16	36	33	32	33	24
Endogenous	Fyn	NM_008054.2	1121	593	603	1168	1005	1353	746	1132	809	903	687	1123
Endogenous	Gata3	NM_008091.3	105	117	90	93	104	85	165	86	94	92	118	117
Endogenous	Gbp2b	NM_010259.2	229	60	65	342	290	68	96	259	166	380	131	461
Endogenous	Gbp5	NM_153564.2	1603	1027	2087	1882	1965	773	958	1437	895	3285	2441	2277
Endogenous	Gfi1	NM_010278.2	50	50	35	44	41	28	39	54	38	53	32	42
Endogenous	Glycam1	NM_008134.2	11	20	25	15	11	5	18	18	16	13	25	14
Endogenous	Gpi1	NM_008155.4	9488	15269	10155	11457	11758	12620	19500	16047	14438	10967	7747	10866
Endogenous	Gpr183	NM_183031.2	62	49	58	64	69	47	42	40	47	45	47	73
Endogenous	Gpr44	XM_006526695.1	46	58	44	45	34	26	37	48	54	43	30	22
Endogenous	Gtf3c1	NM_207239.1	825	1040	856	933	1080	976	1145	960	1073	778	803	993
Endogenous	Gzma	NM_010370.2	146	694	804	295	176	65	64	117	112	179	321	188
Endogenous	Gzmb	NM_013542.2	116	137	218	175	91	38	64	86	86	179	189	124
Endogenous	Gzmk	NM_008196.1	79	63	156	63	47	43	51	64	36	113	110	87
Endogenous	Gzmm	NM_008504.2	18	18	16	17	14	8	11	17	16	17	17	19
Endogenous	H2-Aa	NM_010378.2	38449	21119	37587	40473	37379	21406	22934	30304	24574	36662	41317	43075
Endogenous	H2-Ab1	NM_207105.2	21893	12017	20328	23103	24184	12402	11924	15070	13523	20387	22185	23705
Endogenous	H2-D1	NM_010380.3	41061	52058	58919	43617	51241	37619	39645	44590	38575	48067	50820	51205
Endogenous	H2-DMb1	NM_010387.2	1191	1184	1509	1384	1279	669	888	937	984	1347	1672	1413
Endogenous	H2-DMb2	NM_010388.4	724	535	905	760	734	508	561	526	477	768	956	711
Endogenous	H2-Dma	NM_010386.3	2044	1381	2284	2274	2183	1412	1273	1610	1448	2363	2464	2511
Endogenous	H2-Ea-ps	NM_010381.2	6	14	9	9	5	1	9	11	6	8	10	7
Endogenous	H2-Eb1	NM_010382.2	9499	4981	9178	10501	10086	5188	5315	6516	5820	9104	9666	10741
Endogenous	H2-K1	NM_001001892.2	19173	25852	29818	23115	27071	15846	19222	19952	18393	25565	27093	26334
Endogenous	H2-M3	NM_013819.2	698	482	609	798	864	600	547	657	547	727	702	831
Endogenous	H2-Ob	NM_010389.3	94	55	56	98	91	39	78	83	122	65	73	145
Endogenous	H2-Q1	NM_010390.3	15	21	14	23	11	5	15	32	25	20	20	9
Endogenous	H2-Q10	NM_010391.4	49	112	111	99	68	19	50	40	83	79	89	83
Endogenous	H2-Q2	NM_010392.2	48	59	86	35	69	43	49	50	31	43	68	41
Endogenous	H2-T23	NM_010398.3	6985	9489	13701	7296	8156	3926	5269	5263	4940	7743	11512	6578
Endogenous	H60a	NM_010400.2	13	12	12	13	17	6	12	16	15	18	17	18
Endogenous	Hamp	NM_032541.1	28	19	20	22	18	12	13	21	12	15	17	12
Endogenous	Havcr2	NM_134250.2	419	241	286	379	353	290	277	440	298	471	278	333
Endogenous	Hc	NM_010406.1	1416	783	1385	731	2887	636	998	639	1199	1395	4435	2411
Endogenous	Hck	NM_010407.3	529	299	460	630	506	464	334	448	435	635	546	665
Endogenous	Hcst	NM_011827.3	92	85	116	113	121	78	74	108	82	107	88	105
Endogenous	Herc6	NM_025992.2	433	379	538	757	492	322	357	440	402	756	560	622
Endogenous	Hif1a	NM_010431.2	8199	8093	6419	10089	7972	8592	8892	8313	9556	7854	6638	8008
Endogenous	Hmgb1	NM_010439.3	1899	2023	1631	2172	1482	1421	2098	2062	2323	1908	1793	2422
Endogenous	Hras	NM_008284.2	21	26	24	27	27	12	28	37	35	24	17	22
Endogenous	Hsd11b1	NM_008288.2	357	190	260	334	422	454	515	666	379	351	364	378
Endogenous	Hspb2	NM_024441.3	157	94	75	150	154	129	154	144	103	203	80	121
Endogenous	Icam1	NM_010493.2	2928	2605	3112	2657	2588	2631	2470	2411	2475	3130	4515	3005
Endogenous	Icam2	NM_010494.1	468	427	397	396	671	386	452	481	616	546	710	794
Endogenous	Icam4	NM_023892.2	35	37	45	42	57	53	70	61	64	67	63	64
Endogenous	Icos	NM_017480.1	198	136	215	263	217	108	119	156	117	215	221	232
Endogenous	Icosl	NM_015790.3	218	152	194	214	279	184	195	208	179	221	157	215
Endogenous	Ido1	NM_008324.1	119	376	564	162	97	24	127	64	95	156	233	224
Endogenous	Ifi27	NM_026790.2	3469	3851	3340	4102	4504	2819	3192	2878	3586	3589	4103	4748
Endogenous	Ifi35	NM_027320.4	1803	2137	2336	2381	2262	1621	1934	2002	1891	2254	1968	2038
Endogenous	Ifi44	NM_133871.2	447	1002	1204	939	676	346	374	396	304	790	816	727
Endogenous	Ifi44l	NM_031367.1	21	22	16	20	24	6	24	24	23	29	15	16
Endogenous	Ifih1	NM_027835.2	561	935	1086	705	574	327	415	420	376	561	753	551
Endogenous	Ifit1	NM_008331.2	466	559	862	750	410	281	392	497	306	735	525	417
Endogenous	Ifit2	NM_008332.2	644	517	894	706	532	340	441	739	472	704	656	495
Endogenous	Ifit3	NM_010501.1	1925	2164	3771	2630	1566	999	1268	1851	1010	2461	2588	1338
Endogenous	Ifitm1	NM_001112715.1	20093	30318	27667	29026	19816	20752	27629	22756	28508	24198	23901	28261
Endogenous	Ifitm2	NM_030694.1	11614	19974	17690	13014	12430	14629	17714	13164	16187	12089	12969	14854
Endogenous	Ifna1	NM_010502.2	12	11	21	11	10	6	15	22	13	20	16	4
Endogenous	Ifna2	NM_010503.2	9	14	7	12	11	2	12	5	9	9	6	8
Endogenous	Ifna4	NM_010504.2	18	16	16	23	13	7	12	20	17	19	20	18
Endogenous	Ifnar1	NM_010508.1	1727	1777	1631	1924	1784	1968	1906	1709	1980	1689	1497	2156
Endogenous	Ifnar2	NM_001110498.1	1321	1319	1283	1507	1479	1223	1455	1294	1466	1497	1484	1615
Endogenous	Ifnb1	NM_010510.1	9	9	10	9	10	1	5	8	3	8	5	7
Endogenous	Ifng	NM_008337.1	32	20	47	51	59	19	31	38	30	66	59	47
Endogenous	Ifngr1	NM_010511.2	4149	5357	4392	5042	3813	4529	4897	4464	5151	4208	3557	6008
Endogenous	Ifnl2	NM_001024673.2	9	24	26	22	28	8	27	26	22	14	19	18
Endogenous	Igf1r	NM_010513.2	986	1028	779	932	1058	1202	1308	1244	1058	686	506	718
Endogenous	Igf2r	NM_010515.1	782	1245	1099	727	727	365	585	435	521	519	666	637
Endogenous	Igll1	NM_001190325.1	21	24	25	19	19	8	17	22	23	19	15	16
Endogenous	Ikbkb	NM_010546.2	1055	1237	1120	1168	1470	1209	1286	1229	1273	959	932	1184
Endogenous	Ikbke	NM_019777.3	294	298	327	389	462	267	286	253	247	358	276	327
Endogenous	Ikbkg	NM_178590.2	454	596	424	463	674	611	896	730	678	505	495	614
Endogenous	Ikzf1	NM_001025597.1	129	68	109	152	93	82	85	73	101	129	161	161
Endogenous	Ikzf2	NM_011770.4	154	505	445	230	65	48	147	119	111	156	191	200
Endogenous	Il10	NM_010548.1	26	11	26	26	19	8	31	28	19	44	25	29
Endogenous	Il10ra	NM_008348.2	474	261	325	569	507	276	291	413	390	491	341	570
Endogenous	Il11	NM_008350.2	116	41	20	164	143	88	52	25	155	37	35	75
Endogenous	Il11ra1	NM_010549.3	28	29	24	44	36	9	32	25	30	36	19	29
Endogenous	Il12a	NM_008351.1	23	22	16	25	11	8	24	20	14	19	13	18
Endogenous	Il12b	NM_008352.1	38	27	35	40	44	24	35	39	30	40	32	66
Endogenous	Il12rb1	NM_008353.2	93	63	92	134	262	59	68	109	94	157	147	134
Endogenous	Il12rb2	NM_008354.3	59	19	34	44	46	18	29	46	32	44	48	44
Endogenous	Il13	NM_008355.2	31	22	24	13	31	11	19	17	14	24	36	21
Endogenous	Il13ra1	NM_133990.4	3003	3628	3251	4041	3604	4051	3916	3324	4565	3526	3169	3862
Endogenous	Il13ra2	NM_008356.3	14	17	21	19	18	9	18	14	49	14	15	17
Endogenous	Il15	NM_008357.2	88	146	157	103	118	78	78	82	86	98	86	122
Endogenous	Il15ra	NM_008358.2	72	93	94	111	156	59	66	116	90	111	91	95
Endogenous	Il16	NM_010551.3	229	120	194	268	271	182	193	199	201	253	229	287
Endogenous	Il17a	NM_010552.3	16	14	13	10	12	3	15	19	19	15	9	11
Endogenous	Il17b	NM_019508.1	9	21	21	16	23	10	10	15	9	22	17	22
Endogenous	Il17f	NM_145856.2	15	12	11	12	7	2	13	16	12	6	20	8
Endogenous	Il17ra	NM_008359.1	565	515	563	635	717	556	597	684	649	598	667	647
Endogenous	Il17rb	NM_019583.3	22	24	15	21	22	6	18	24	23	20	16	11
Endogenous	Il18	NM_008360.1	481	806	792	516	658	524	546	556	641	733	652	647
Endogenous	Il18r1	NM_001161842.1	1636	1674	1704	1507	1220	992	1120	887	733	1456	1606	1020
Endogenous	Il18rap	NM_010553.2	1125	554	539	1017	1195	1296	1140	1131	1185	989	584	896
Endogenous	Il19	NM_001009940.1	19	24	26	20	17	12	13	26	27	22	24	15
Endogenous	Il1a	NM_010554.4	108	686	917	146	98	68	57	64	57	102	237	96
Endogenous	Il1b	NM_008361.3	813	1104	1328	956	569	318	287	164	459	678	928	1103
Endogenous	Il1r1	NM_001123382.1	1667	1054	835	1815	1635	1430	1413	1191	1600	1572	763	1289
Endogenous	Il1r2	NM_010555.4	466	738	532	441	217	219	404	398	465	313	223	245
Endogenous	Il1rap	NM_008364.2	241	273	245	291	156	148	235	179	282	218	212	219
Endogenous	Il1rapl2	NM_030688.1	15	32	35	23	23	4	17	24	22	19	28	10
Endogenous	Il1rl1	NM_001025602.2	6345	821	300	6889	4705	9721	2002	5479	10601	4164	1142	7972
Endogenous	Il1rl2	NM_133193.3	224	105	117	299	203	159	144	176	167	199	92	121
Endogenous	Il1rn	NM_031167.5	1105	2421	2857	1464	725	452	549	544	751	1286	2075	1214
Endogenous	Il2	NM_008366.3	15	20	25	15	25	6	17	14	13	15	13	14
Endogenous	Il21	NM_021782.2	14	20	17	29	24	11	18	20	25	18	27	26
Endogenous	Il21r	NM_021887.1	225	130	193	280	279	152	136	170	172	236	239	361
Endogenous	Il22	NM_016971.1	23	17	15	16	11	3	25	22	20	23	12	8
Endogenous	Il22ra1	NM_178257.1	99	111	113	126	78	56	120	61	123	127	79	66
Endogenous	Il22ra2	NM_178258.5	18	22	21	15	18	12	27	29	22	19	20	21
Endogenous	Il23a	NM_031252.1	12	109	105	24	13	11	17	12	18	14	48	19
Endogenous	Il23r	NM_144548.1	18	9	27	9	14	10	13	8	18	12	22	8
Endogenous	Il24	NM_053095.2	25	98	75	23	26	6	11	12	12	19	23	11
Endogenous	Il25	NM_080729.2	16	26	13	22	27	6	14	17	20	15	14	11
Endogenous	Il27	NM_145636.1	16	18	26	26	20	5	16	15	25	35	23	19
Endogenous	Il2ra	NM_008367.2	93	55	87	139	136	58	64	88	59	119	102	94
Endogenous	Il2rb	NM_008368.3	729	438	785	790	625	423	410	492	392	843	779	1014
Endogenous	Il2rg	NM_013563.3	356	288	374	518	356	145	311	323	394	477	503	560
Endogenous	Il3	NM_010556.4	9	10	9	8	11	5	8	10	14	7	9	8
Endogenous	Il34	NM_001135100.1	640	487	361	617	881	937	876	887	830	697	425	749
Endogenous	Il3ra	NM_008369.1	552	394	359	613	664	681	652	647	609	454	304	558
Endogenous	Il4	NM_021283.1	13	12	17	14	11	4	13	11	10	17	13	7
Endogenous	Il4ra	NM_010557.1	3542	3585	3032	3698	3641	3554	4602	3695	4485	3290	2810	3369
Endogenous	Il5	NM_010558.1	14	17	14	16	15	6	15	16	12	15	10	10
Endogenous	Il5ra	NM_008370.2	19	27	20	15	20	9	22	24	15	19	31	21
Endogenous	Il6	NM_031168.1	106	56	34	147	95	57	45	40	144	54	60	97
Endogenous	Il6ra	NM_010559.2	409	220	236	456	320	442	473	602	478	454	264	455
Endogenous	Il6st	NM_010560.2	765	474	460	898	1101	743	750	765	774	682	628	765
Endogenous	Il7	NM_008371.2	43	60	70	49	52	27	55	28	36	40	61	38
Endogenous	Il7r	NM_008372.3	227	209	301	213	255	137	193	216	145	213	239	173
Endogenous	Il9	NM_008373.1	4	10	5	6	5	2	10	10	20	13	11	5
Endogenous	Ilf3	NM_010561.2	547	588	393	655	871	705	739	683	810	564	514	607
Endogenous	Inpp5d	NM_001110192.1	235	124	154	231	245	207	189	256	219	234	224	270
Endogenous	Irak1	NM_008363.2	472	659	539	641	653	645	804	706	798	587	585	649
Endogenous	Irak2	NM_001113553.1	578	1145	1166	586	881	606	697	631	573	675	798	747
Endogenous	Irak3	NM_028679.3	93	71	78	95	78	102	119	110	91	124	81	100
Endogenous	Irak4	NM_029926.5	649	669	528	792	776	915	903	894	935	710	574	896
Endogenous	Irf1	NM_008390.1	6002	5560	6456	6974	8530	5711	5510	6441	4811	8333	6774	7085
Endogenous	Irf2	NM_008391.2	920	1168	1307	1096	1439	1014	1209	1137	1110	1087	1182	1288
Endogenous	Irf3	NM_016849.4	587	867	852	834	992	878	1192	846	968	866	853	1025
Endogenous	Irf4	NM_013674.1	84	45	56	143	157	31	92	46	64	107	140	114
Endogenous	Irf5	NM_012057.3	896	387	549	1120	778	776	580	789	693	971	565	959
Endogenous	Irf7	NM_016850.2	891	1803	2190	1288	720	345	879	599	576	1123	1189	806
Endogenous	Irf8	NM_008320.3	884	949	1334	1149	867	730	784	1011	740	1404	1263	1468
Endogenous	Irgm2	NM_019440.2	1668	1211	1689	1876	1256	1198	1402	1685	1206	2197	1796	1842
Endogenous	Isg15	NM_015783.1	565	972	1266	1020	585	213	454	415	433	758	836	558
Endogenous	Isg20	NM_020583.5	3305	10390	10090	4688	4065	2664	6008	3412	4436	4902	8022	5286
Endogenous	Itch	NM_008395.2	1725	2392	2241	1935	2133	2278	2453	2082	2132	1752	1744	1961
Endogenous	Itga1	NM_001033228.3	637	622	665	502	844	527	513	577	477	685	787	773
Endogenous	Itga2	NM_008396.2	1316	4227	3526	1707	1184	1032	1858	1056	1288	1050	1812	940
Endogenous	Itga2b	NM_010575.2	58	30	40	86	63	38	86	43	58	63	43	40
Endogenous	Itga4	NM_010576.3	395	189	360	477	243	253	245	287	269	348	305	404
Endogenous	Itga5	NM_010577.3	3685	1411	811	3560	2754	4118	3033	3512	3108	2399	998	1834
Endogenous	Itga6	NM_008397.3	8264	10502	7697	8750	8158	8988	10589	8621	9915	6690	6264	7504
Endogenous	Itgae	NM_008399.1	193	132	174	293	195	162	132	181	145	186	134	196
Endogenous	Itgal	NM_008400.2	584	309	537	655	713	347	333	410	364	654	712	761
Endogenous	Itgam	NM_008401.2	1154	444	506	1320	1159	1239	988	1232	1199	1197	425	1048
Endogenous	Itgax	NM_021334.2	319	269	408	249	291	155	140	137	188	255	447	275
Endogenous	Itgb1	NM_010578.1	14847	15386	11916	15063	13066	18029	16574	15833	16451	11369	9149	13043
Endogenous	Itgb2	NM_008404.4	1539	1002	1528	1746	1595	1288	1010	1564	1276	1865	1844	1861
Endogenous	Itgb3	NM_016780.2	901	941	617	1198	1155	1350	1158	1134	1122	794	654	1098
Endogenous	Itgb4	NM_001005608.2	1809	3154	2285	1936	1723	1590	2656	1378	2018	1346	1503	1322
Endogenous	Itk	NM_010583.3	65	43	46	62	79	32	41	61	44	68	62	82
Endogenous	Jak1	NM_146145.2	2264	2377	2264	2515	1976	2681	2651	2616	2438	2281	1898	2516
Endogenous	Jak2	NM_008413.2	3232	4165	3318	3446	3958	3650	4734	4314	5082	3315	2865	4065
Endogenous	Jak3	NM_010589.5	256	416	427	316	569	219	325	296	337	341	366	364
Endogenous	Jam3	NM_023277.4	136	98	85	172	147	145	116	134	101	125	96	132
Endogenous	Jun	NM_010591.2	1424	1153	771	1880	1586	2237	1975	1791	1515	1653	946	1809
Endogenous	Kdr	NM_010612.2	1212	498	500	900	878	685	718	644	648	835	727	846
Endogenous	Kit	NM_001122733.1	238	821	852	271	123	119	333	128	208	332	444	390
Endogenous	Klra1	NM_016659.3	14	30	22	17	15	4	18	14	15	23	11	13
Endogenous	Klra15	NM_013793.2	20	14	12	14	14	3	9	10	16	13	14	11
Endogenous	Klra17	NM_133203.4	38	43	44	59	44	26	32	39	36	54	40	47
Endogenous	Klra2	NM_001170851.1	542	237	345	615	580	336	284	440	387	498	363	556
Endogenous	Klra20	NM_053150.2	6	16	19	16	13	2	9	16	15	10	11	8
Endogenous	Klra21	NM_053151.1	24	30	22	19	15	11	25	20	25	21	23	12
Endogenous	Klra27	XM_916590.3	15	14	17	11	6	4	14	10	11	7	2	7
Endogenous	Klra3	NM_010648.2	14	22	10	16	12	7	12	17	14	15	15	12
Endogenous	Klra4	NM_010649.3	300	181	90	268	285	289	356	349	333	260	131	249
Endogenous	Klra5	NM_008463.2	11	27	17	27	23	13	17	17	25	21	17	18
Endogenous	Klra6	NM_008464.2	37	4	1	52	56	33	45	60	38	28	1	26
Endogenous	Klra7	NM_001110323.1	24	12	20	15	14	1	3	2	7	1	9	22
Endogenous	Klrb1	NM_001099918.1	12	18	14	18	17	6	17	15	20	18	22	12
Endogenous	Klrb1c	NM_008527.2	27	21	36	23	25	15	24	12	30	27	21	21
Endogenous	Klrc1	NM_001136068.1	907	1757	1428	1021	885	372	1096	787	1106	1078	1467	1117
Endogenous	Klrc2	NM_010653.4	64	142	147	92	93	20	66	47	71	63	92	85
Endogenous	Klrd1	NM_010654.2	745	418	936	880	841	484	433	560	435	859	794	896
Endogenous	Klrg1	NM_016970.1	19	17	26	42	23	16	19	30	25	14	33	24
Endogenous	Klrk1	NM_001083322.1	278	99	194	377	314	183	161	270	154	321	292	333
Endogenous	Lag3	NM_008479.1	246	192	352	271	247	120	123	164	131	294	239	234
Endogenous	Lamp1	NM_010684.2	12278	14372	13198	12506	9946	14731	14606	15288	15462	12380	12256	14159
Endogenous	Lamp2	NM_001017959.1	9831	10235	9572	9700	9521	11782	10338	11768	10155	8801	7193	9620
Endogenous	Lamp3	NM_177356.3	6297	3177	5457	4228	8235	6286	4220	5631	4426	6627	10657	8178
Endogenous	Lbp	NM_008489.2	1619	3934	2864	1280	2258	2094	6649	3722	8574	2374	4505	3468
Endogenous	Lck	NM_010693.2	209	132	240	281	200	128	134	177	102	221	260	290
Endogenous	Lcn2	NM_008491.1	11282	10806	12609	7955	13348	14281	10902	15442	12508	11466	13692	13908
Endogenous	Lcp1	NM_001247984.1	4464	2983	3935	5062	3209	3548	3012	3720	4009	4833	4654	6217
Endogenous	Lgals3	NM_001145953.1	20317	35365	28706	19578	20194	29884	30676	32791	22909	18776	17276	16618
Endogenous	Lif	NM_008501.2	809	1218	1154	1017	747	814	956	774	1028	827	768	851
Endogenous	Lilra5	NM_001081239.2	202	155	210	198	216	134	168	172	177	206	235	230
Endogenous	Litaf	NM_019980.1	1841	3596	3227	2184	1512	1723	2382	2004	2196	1899	2346	2088
Endogenous	Lrp1	NM_008512.2	8875	4350	3433	8003	9278	8875	7897	7031	6095	5405	2718	5075
Endogenous	Lrrn3	NM_010733.2	16	7	5	19	21	8	14	16	19	15	14	20
Endogenous	Lta	NM_010735.1	43	40	33	29	39	9	32	32	30	41	56	41
Endogenous	Ltb	NM_008518.2	319	268	473	419	426	243	241	220	183	394	486	569
Endogenous	Ltbr	NM_010736.3	1389	1962	1640	1354	1341	1728	1830	1658	1645	1317	1402	1459
Endogenous	Ltf	NM_008522.3	78	507	407	40	26	4	22	14	22	29	194	100
Endogenous	Ltk	NM_008523.2	11	42	31	10	15	3	28	7	17	21	27	17
Endogenous	Ly86	NM_010745.2	1765	627	782	2248	1244	1306	1101	1518	1491	1797	998	2455
Endogenous	Ly9	NM_008534.2	144	74	204	161	166	87	109	138	118	201	208	282
Endogenous	Ly96	NM_001159711.1	494	623	594	586	554	524	556	543	538	541	446	604
Endogenous	Lyn	NM_010747.1	1165	769	862	1243	1147	1073	946	1110	1120	1069	939	1430
Endogenous	Lyve1	NM_053247.4	596	666	304	322	585	1004	694	1140	792	385	492	402
Endogenous	Lyz2	NM_017372.3	75118	42509	83971	60756	111166	67556	50336	72046	58560	91356	144593	110277
Endogenous	Maf	NM_001025577.2	204	62	66	232	228	139	192	175	176	211	76	216
Endogenous	Map2k1	NM_008927.3	2576	4060	3368	3155	2347	2894	3553	2994	3290	2871	2676	2655
Endogenous	Map2k2	NM_023138.4	1879	2481	2096	2376	2308	2513	2538	2272	2729	2101	1820	2349
Endogenous	Map2k4	NM_009157.4	1007	1594	1347	1245	1168	1102	1571	1351	1405	947	996	1129
Endogenous	Map3k1	NM_011945.2	602	666	551	753	719	555	703	651	620	622	426	636
Endogenous	Map3k5	NM_008580.4	809	1198	948	899	1177	918	1194	985	1024	887	778	884
Endogenous	Map3k7	NM_009316.1	731	942	715	794	802	225	931	957	858	781	598	731
Endogenous	Map4k2	NM_009006.2	216	343	284	245	322	209	231	242	231	221	278	259
Endogenous	Mapk1	NM_011949.3	2049	3074	2540	2436	1683	2561	2830	2575	2827	2183	2161	2568
Endogenous	Mapk11	NM_011161.5	244	336	258	288	380	347	310	273	373	306	240	328
Endogenous	Mapk14	NM_001168513.1	1542	1728	1386	1777	2199	1874	1931	1905	2054	1737	1386	1890
Endogenous	Mapk3	NM_011952.2	3802	6699	5181	3786	4186	4908	5771	4642	5047	3668	4057	4444
Endogenous	Mapk8	NM_016700.3	425	581	428	482	497	572	549	534	556	430	350	389
Endogenous	Mapkapk2	NM_008551.1	1555	1592	1403	1599	1412	1882	1898	1957	1809	1746	1412	1894
Endogenous	Marco	NM_010766.2	131	150	445	412	691	243	171	304	200	340	271	225
Endogenous	Masp1	NM_008555.2	110	48	34	115	83	166	108	146	223	75	29	56
Endogenous	Masp2	NM_010767.3	17	11	9	14	16	2	10	16	20	16	9	6
Endogenous	Mavs	NM_144888.1	530	648	551	498	577	588	805	786	787	581	657	707
Endogenous	Mbl2	NM_010776.1	11	10	10	11	10	6	13	18	11	8	7	5
Endogenous	Mcam	NM_023061.2	991	1355	968	735	1311	1546	968	1411	1325	837	1382	1461
Endogenous	Mef2c	NM_001170537.1	195	171	145	282	176	211	201	186	222	141	172	328
Endogenous	Mefv	NM_001161790.1	59	62	105	82	75	25	36	45	63	81	81	96
Endogenous	Mertk	NM_008587.1	426	280	367	406	511	448	367	580	398	431	389	408
Endogenous	Mfge8	NM_008594.2	861	1270	1136	788	879	642	1224	1092	1163	725	958	805
Endogenous	Mif	NM_010798.2	5816	8374	5823	8037	9096	6406	9913	8598	10191	7148	4092	7242
Endogenous	Mill2	NM_153760.2	111	115	108	121	162	108	116	113	107	108	102	103
Endogenous	Mme	NM_008604.3	315	237	288	229	570	326	249	263	241	277	564	455
Endogenous	Mmp9	NM_013599.2	141	293	240	232	67	47	94	53	128	148	100	146
Endogenous	Mnx1	NM_019944.1	12	71	59	15	10	1	45	9	34	16	41	15
Endogenous	Mpo	NM_010824.2	15	22	19	24	13	4	15	18	21	21	14	10
Endogenous	Mpped1	NM_172610.3	6	10	15	6	12	2	13	9	8	12	9	11
Endogenous	Mr1	NM_008209.4	350	261	258	368	256	296	315	397	251	332	288	327
Endogenous	Mrc1	NM_008625.1	2081	1000	906	1782	1651	2606	2308	2539	2794	1566	1196	2274
Endogenous	Ms4a1	NM_007641.5	102	66	86	199	220	94	96	72	68	109	150	289
Endogenous	Ms4a2	NM_001276330.1	23	18	18	22	21	8	16	15	15	20	19	15
Endogenous	Msln	NM_018857.1	9230	12053	9331	9515	8355	19691	18052	16762	10120	8990	5448	5929
Endogenous	Msr1	NM_001113326.1	1121	547	642	1444	1270	1444	847	1088	1233	1306	631	1363
Endogenous	Mst1r	NM_009074.1	88	123	105	74	84	31	83	42	59	85	56	43
Endogenous	Muc1	NM_013605.1	6013	27794	24293	3611	5501	4210	5687	3677	4650	6603	13167	8200
Endogenous	Mx1	NM_010846.1	21	25	29	21	10	4	22	12	25	26	27	15
Endogenous	Mx2	NM_013606.1	36	53	58	49	41	10	29	33	42	32	51	43
Endogenous	Myc	NM_010849.4	3288	4561	3678	4056	4365	6128	6459	5625	6244	3439	2671	3897
Endogenous	Myd88	NM_010851.2	725	743	732	1005	666	433	794	762	996	936	882	942
Endogenous	Ncam1	NM_001113204.1	1505	487	375	1489	918	596	577	416	480	909	237	488
Endogenous	Ncf4	NM_008677.2	712	383	581	911	770	637	493	549	617	763	559	944
Endogenous	Ncr1	NM_010746.3	32	17	45	41	51	12	28	22	42	40	55	55
Endogenous	Nefl	NM_010910.1	16	8	16	22	17	5	13	16	13	23	10	19
Endogenous	Nfatc1	NM_016791.4	250	201	184	245	263	236	224	250	249	221	206	235
Endogenous	Nfatc2	NM_001037177.1	72	28	50	83	106	71	68	89	65	55	46	88
Endogenous	Nfatc3	NM_010901.2	306	394	358	373	306	294	393	376	445	318	344	372
Endogenous	Nfatc4	NM_023699.3	235	118	101	278	224	200	151	201	275	192	100	156
Endogenous	Nfkb1	NM_008689.2	1181	1277	1203	1347	1656	1469	1353	1312	1379	1336	1184	1575
Endogenous	Nfkb2	NM_019408.2	1530	2166	2002	2015	2238	1877	2110	1726	2307	2073	1882	2320
Endogenous	Nfkbia	NM_010907.2	385	432	431	486	642	426	603	548	516	499	384	543
Endogenous	Nlrc5	NM_001033207.3	846	807	1125	987	1203	649	727	886	775	1127	1018	1114
Endogenous	Nlrp3	NM_145827.3	162	123	144	167	167	127	98	126	109	178	98	171
Endogenous	Nod1	NM_172729.2	441	273	357	510	634	339	370	312	398	602	432	499
Endogenous	Nod2	NM_145857.2	67	39	44	83	109	43	57	38	62	62	64	71
Endogenous	Nos2	NM_010927.3	83	105	111	134	137	47	94	75	63	185	107	86
Endogenous	Notch1	NM_008714.2	564	770	676	656	967	603	667	617	612	537	594	621
Endogenous	Nrp1	NM_008737.2	2102	1501	1473	1941	2903	2903	2516	2150	2574	1906	2183	3132
Endogenous	Nt5e	NM_011851.3	1086	1076	766	1073	691	635	706	866	671	867	658	658
Endogenous	Nup107	NM_134010.2	958	951	692	1133	1197	987	1187	1180	1245	976	739	1019
Endogenous	Oas2	NM_145227.3	219	503	486	352	394	107	172	133	240	346	369	259
Endogenous	Oas3	NM_145226.2	102	174	219	121	115	59	98	128	68	107	126	65
Endogenous	Oasl1	NM_145209.3	270	813	785	436	243	141	272	144	185	347	324	207
Endogenous	Osm	NM_001013365.2	80	70	59	85	62	80	73	63	63	53	52	81
Endogenous	Pax5	NM_008782.2	18	13	13	21	26	10	16	22	15	21	15	36
Endogenous	Pdcd1	NM_008798.1	409	242	384	495	414	235	293	275	209	523	338	558
Endogenous	Pdcd1lg2	NM_021396.2	127	90	86	169	88	46	51	65	58	122	79	82
Endogenous	Pdgfc	NM_019971.2	1587	1074	686	1436	1429	1764	1814	2216	1566	1151	643	1389
Endogenous	Pdgfrb	NM_008809.1	119	190	115	171	224	119	139	154	249	106	126	170
Endogenous	Pecam1	NM_008816.2	1290	1273	1039	987	1572	1426	1329	1679	1479	1192	1851	1780
Endogenous	Pik3cd	XM_003945690.1	370	282	298	508	408	328	304	330	370	450	426	633
Endogenous	Pik3cg	NM_020272.2	220	119	161	289	290	195	203	175	194	227	186	251
Endogenous	Pin1	NM_023371.3	39	51	39	46	79	51	68	63	60	47	63	53
Endogenous	Pla2g1b	NM_011107.1	70	36	69	34	121	98	60	75	50	61	99	73
Endogenous	Pla2g6	NM_001199023.1	373	568	461	488	589	549	759	562	702	424	447	543
Endogenous	Plau	NM_008873.2	1334	2715	2216	2005	1315	1923	1199	1177	1747	1195	829	1627
Endogenous	Plaur	NM_011113.3	5669	6552	5189	5417	4672	6627	7822	5402	5216	4526	3937	3924
Endogenous	Pmch	NM_029971.2	11	21	17	21	11	1	18	17	13	8	11	8
Endogenous	Pml	NM_008884.5	1022	1360	1162	1413	1583	1192	1305	1187	1248	1208	1241	1530
Endogenous	Pnma1	NM_027438.3	15	18	7	26	26	8	16	24	14	7	13	17
Endogenous	Pou2af1	NM_011136.2	41	42	50	78	79	17	50	40	29	54	90	69
Endogenous	Pou2f2	NM_001163556.1	44	20	40	50	72	23	34	27	31	37	45	71
Endogenous	Pparg	NM_011146.1	126	456	384	108	122	171	351	185	224	174	196	182
Endogenous	Ppbp	NM_023785.2	210	1858	1705	363	137	85	176	108	215	213	364	128
Endogenous	Prdm1	NM_007548.3	61	88	85	87	82	47	53	47	53	58	81	71
Endogenous	Prf1	NM_011073.2	121	145	238	140	156	66	119	124	102	217	195	140
Endogenous	Prg2	NM_008920.4	32	35	31	71	94	11	61	44	52	50	49	67
Endogenous	Prkcd	NM_011103.2	2052	2851	2399	2635	2832	2462	2435	2303	2391	2248	2049	2342
Endogenous	Prkce	NM_011104.2	201	211	187	201	276	191	255	223	235	196	169	189
Endogenous	Psen1	NM_008943.2	1193	1682	1496	1433	955	1366	1507	1426	1522	1368	1287	1576
Endogenous	Psen2	NM_001128605.1	483	458	532	501	602	569	603	574	567	574	527	507
Endogenous	Psma2	NM_008944.2	6264	7706	6252	7576	7436	9622	8319	8665	7720	6829	5651	7368
Endogenous	Psmb10	NM_013640.3	1894	1887	2386	2378	3062	1482	1556	1734	1551	2517	2403	2291
Endogenous	Psmb7	NM_011187.1	2472	3108	2455	3085	2669	3090	3476	3356	3438	2528	2473	2846
Endogenous	Psmb8	NM_010724.2	8672	10123	12292	11912	13273	9110	7522	9439	7491	13140	11514	13012
Endogenous	Psmb9	NM_013585.2	1556	1640	2162	2151	2644	1161	1223	1522	1220	2480	2399	2581
Endogenous	Psmd7	NM_010817.2	2554	2946	2631	3087	2537	3277	3370	3061	3667	3002	2485	3296
Endogenous	Ptgdr2	NM_009962.2	16	10	18	17	20	7	15	15	14	14	14	12
Endogenous	Ptgs2	NM_011198.3	1959	1543	1329	1669	1509	1513	1096	964	1511	1298	867	1047
Endogenous	Ptprc	NM_011210.3	1171	639	1098	1374	1315	858	727	755	799	1063	1125	1429
Endogenous	Pvr	NM_027514.2	694	878	667	753	915	796	990	782	870	636	622	730
Endogenous	Pvrl2	NM_001159724.1	810	1623	1556	985	1012	956	1191	898	1067	1098	1001	1094
Endogenous	Pycard	NM_023258.4	58	25	42	62	45	38	34	54	56	50	46	68
Endogenous	Raet1	NM_009018.1	182	353	281	277	218	186	256	110	282	249	238	284
Endogenous	Rag1	NM_009019.2	16	21	15	15	8	1	16	24	22	16	16	21
Endogenous	Rel	NM_009044.2	279	270	229	262	369	274	262	292	290	276	229	333
Endogenous	Rela	NM_009045.4	1087	1332	1025	1163	1420	1534	1414	1287	1371	1109	955	1324
Endogenous	Relb	NM_009046.2	709	821	700	858	822	863	1036	798	1003	961	749	1099
Endogenous	Reps1	NM_001111065.1	497	566	438	555	699	715	671	595	640	488	441	620
Endogenous	Ripk2	NM_138952.3	403	256	232	376	395	369	320	356	358	367	245	363
Endogenous	Rora	NM_013646.1	341	217	225	281	417	328	315	390	265	276	234	326
Endogenous	Rorc	NM_011281.2	78	189	133	99	110	69	114	134	83	126	99	76
Endogenous	Rps6	NM_009096.3	637	1074	780	780	662	566	956	772	1023	723	726	771
Endogenous	Rrad	NM_019662.2	170	96	91	245	247	284	260	230	234	230	142	274
Endogenous	Rsad2	NM_021384.4	113	229	419	151	96	46	91	86	87	115	208	86
Endogenous	Runx1	NM_001111021.1	4125	3729	2763	4426	2562	4573	4642	4388	4587	3080	2393	3455
Endogenous	Runx3	NM_019732.2	52	37	34	68	66	26	51	46	48	51	33	51
Endogenous	S100a8	NM_013650.2	3046	4620	5150	3450	2584	2359	2658	1406	3204	3136	3101	2904
Endogenous	S100b	NM_009115.3	32	22	17	31	19	14	41	42	20	22	19	14
Endogenous	Saa1	NM_009117.3	5	10	9	8	6	3	9	11	9	5	8	5
Endogenous	Sbno2	NM_183426.1	1084	1053	941	1140	1668	1252	1287	1167	1326	1152	1065	1340
Endogenous	Sele	NM_011345.2	240	56	30	235	143	138	81	118	139	199	60	128
Endogenous	Sell	NM_001164059.1	784	323	616	1019	838	615	667	853	789	919	1207	899
Endogenous	Selplg	NM_009151.3	1334	928	1479	1630	1275	1121	986	1239	1254	1574	1611	1777
Endogenous	Serpinb2	NM_001174170.1	150	67	46	306	155	68	49	51	317	120	39	55
Endogenous	Serping1	NM_009776.3	3042	1351	1867	3238	3542	1966	2007	2147	1607	3322	1962	2080
Endogenous	Sh2b2	NM_018825.3	103	64	59	110	134	133	106	103	118	106	87	110
Endogenous	Sh2d1a	NM_011364.3	84	69	91	102	91	39	62	67	55	102	93	124
Endogenous	Sh2d1b1	NM_012009.4	162	151	162	154	153	133	144	140	170	138	213	150
Endogenous	Sigirr	NM_023059.3	782	1466	1399	1133	1115	916	1623	1251	1309	1015	1026	1063
Endogenous	Siglec1	NM_011426.3	237	114	210	201	301	227	171	258	204	229	152	243
Endogenous	Slamf1	NM_013730.4	34	18	29	42	34	15	22	20	25	23	38	33
Endogenous	Slamf6	NM_030710.2	72	42	64	110	64	40	53	57	66	82	78	100
Endogenous	Slamf7	NM_144539.5	266	170	345	353	370	180	215	255	229	370	467	424
Endogenous	Slc11a1	NM_013612.2	170	111	164	241	224	72	124	177	158	256	142	222
Endogenous	Slc7a11	NM_011990.2	127	397	399	100	103	70	412	148	164	120	339	121
Endogenous	Smad2	NM_010754.4	561	729	561	701	640	737	831	780	859	659	516	678
Endogenous	Smad3	NM_016769.3	2278	2829	2245	2545	2305	2809	3061	2340	2684	1988	1759	2008
Endogenous	Smad4	NM_008540.2	1535	1984	1545	1772	1361	2147	2312	2151	2298	1504	1219	1725
Endogenous	Smn1	NM_011420.2	1285	1426	1109	1530	1590	1969	1884	1952	1855	1470	1063	1494
Endogenous	Smpd3	NM_021491.3	526	4240	3682	533	537	252	1478	419	1170	1012	1909	722
Endogenous	Snai1	NM_011427.2	154	83	57	151	145	118	124	118	167	91	52	104
Endogenous	Socs1	NM_009896.2	742	617	873	893	793	415	586	813	489	1366	955	890
Endogenous	Socs3	NM_007707.2	508	458	394	546	612	454	577	427	607	517	469	538
Endogenous	Spink5	NM_001081180.1	12	24	29	23	32	12	31	35	31	34	33	20
Endogenous	Spn	NM_001037810.1	288	194	267	380	534	340	298	374	349	341	337	519
Endogenous	Spp1	NM_009263.3	63522	42553	23060	66477	72086	108823	79479	69342	126586	44248	40882	84562
Endogenous	St6gal1	NM_001252506.1	1124	971	754	1188	1109	1119	1417	1193	1304	1090	663	1103
Endogenous	Stat1	NM_009283.3	4371	3821	5856	5901	5528	3098	2730	4068	3165	7490	5611	6411
Endogenous	Stat2	NM_019963.1	914	1015	1074	1249	1336	888	975	1043	918	1379	1093	1236
Endogenous	Stat3	NM_213659.2	3755	3866	3588	4130	4276	3876	4152	3817	3874	3755	3411	3547
Endogenous	Stat4	NM_011487.4	120	53	93	114	119	56	83	90	90	97	98	129
Endogenous	Stat5b	NM_011489.3	404	477	493	528	495	458	555	504	536	471	479	530
Endogenous	Stat6	NM_009284.2	1808	2528	2147	2139	1711	2475	2536	2406	2552	2186	1754	2189
Endogenous	Syk	NM_001198977.1	743	605	730	818	1023	621	604	724	675	820	819	1067
Endogenous	Syt17	NM_138649.1	86	74	39	113	89	105	100	89	80	65	38	58
Endogenous	Tab1	NM_025609.2	707	928	645	678	902	989	1016	954	1039	650	572	710
Endogenous	Tal1	NM_011527.2	34	39	20	21	36	45	38	46	54	36	49	47
Endogenous	Tank	NM_011529.1	691	686	599	819	791	948	795	789	753	741	644	755
Endogenous	Tap1	NM_001161730.1	3553	4091	5070	4452	5096	2662	2993	3946	2621	5203	4570	4452
Endogenous	Tap2	NM_011530.2	655	581	776	731	1033	500	513	702	558	972	836	856
Endogenous	Tapbp	NM_009318.2	2938	3220	4034	3355	3278	2795	2493	2870	2578	3727	3328	3453
Endogenous	Tbk1	NM_019786.4	446	574	531	470	575	507	608	560	575	521	470	569
Endogenous	Tbx21	NM_019507.1	30	26	34	44	36	13	43	32	38	49	43	44
Endogenous	Tcf7	NM_009331.3	759	755	497	856	622	757	1078	1067	1077	575	489	983
Endogenous	Tdo2	NM_019911.2	162	54	41	66	77	79	111	113	84	131	53	43
Endogenous	Tek	NM_013690.2	454	594	455	326	549	364	413	316	426	562	642	449
Endogenous	Tfe3	NM_172472.3	526	518	412	583	566	613	685	625	702	560	405	562
Endogenous	Tfeb	NM_001161723.1	267	192	243	283	374	243	283	265	308	316	264	290
Endogenous	Tfrc	NM_011638.3	1274	1871	1384	1613	1727	1386	1820	1577	2074	1788	2112	2330
Endogenous	Tgfb1	NM_011577.1	4734	3672	2818	4869	4319	4843	5392	5075	5457	3959	2773	4456
Endogenous	Tgfb2	NM_009367.1	567	207	167	887	446	391	339	295	385	385	226	428
Endogenous	Tgfb3	NM_009368.2	1216	606	500	1357	999	1082	943	998	999	1311	500	1080
Endogenous	Tgfbr1	NM_009370.2	1855	2362	2221	1925	1210	1446	1936	1742	2280	1659	1898	1826
Endogenous	Tgfbr2	NM_009371.2	3782	3945	3708	3830	4579	3737	4232	3799	4029	3299	3944	3839
Endogenous	Thbd	NM_009378.3	2184	1616	1317	2442	1687	1351	1826	1559	2501	2330	1810	2044
Endogenous	Thbs1	NM_011580.3	4008	4533	2305	2998	3812	3175	2349	3233	2729	2014	1666	2263
Endogenous	Thy1	NM_009382.3	755	476	600	756	762	609	467	721	393	921	593	805
Endogenous	Ticam1	NM_174989.4	62	87	67	68	87	36	90	65	97	73	76	92
Endogenous	Ticam2	NM_173394.2	146	106	152	171	158	121	115	139	152	161	177	248
Endogenous	Tie1	NM_011587.2	569	740	511	351	872	676	552	608	658	502	732	832
Endogenous	Tigit	NM_001146325.1	200	196	187	236	154	120	157	164	175	246	213	244
Endogenous	Timd4	NM_178759.4	63	31	52	115	119	57	43	52	53	57	45	29
Endogenous	Tirap	NM_001177846.1	109	202	188	125	164	72	170	128	172	119	155	130
Endogenous	Tlr1	NM_030682.1	195	108	122	249	154	163	162	162	198	198	128	302
Endogenous	Tlr2	NM_011905.2	260	160	278	255	332	268	184	235	216	331	331	386
Endogenous	Tlr3	NM_126166.2	168	388	424	226	164	116	193	184	170	201	273	228
Endogenous	Tlr4	NM_021297.2	731	1013	899	679	684	852	1017	878	889	781	666	800
Endogenous	Tlr5	NM_016928.2	51	34	29	61	66	32	49	50	32	47	24	33
Endogenous	Tlr6	NM_011604.3	90	93	108	95	104	95	83	79	123	104	100	102
Endogenous	Tlr7	NM_133211.3	162	97	173	160	160	147	171	209	204	173	156	195
Endogenous	Tlr8	NM_133212.2	388	210	543	384	424	437	300	441	351	368	312	427
Endogenous	Tlr9	NM_031178.2	225	80	121	233	190	154	133	162	150	219	136	275
Endogenous	Tmed1	NM_010744.3	545	504	437	641	712	591	673	555	918	507	460	583
Endogenous	Tmem173	NM_028261.1	683	803	902	927	749	557	771	691	936	937	998	1086
Endogenous	Tnf	NM_013693.1	82	93	127	102	62	32	49	65	50	106	98	104
Endogenous	Tnfaip3	NM_009397.2	978	1009	838	1069	1364	1257	1090	1082	844	1219	706	1085
Endogenous	Tnfrsf10b	NM_020275.3	496	1037	785	670	676	765	914	678	893	627	703	801
Endogenous	Tnfrsf11a	NM_009399.3	328	269	238	399	438	466	370	423	397	391	235	469
Endogenous	Tnfrsf11b	NM_008764.3	38	33	32	25	33	27	23	21	26	20	23	19
Endogenous	Tnfrsf12a	NM_001161746.1	5849	8173	6595	6611	4984	7474	9370	7667	8066	5850	4694	5906
Endogenous	Tnfrsf13b	NM_021349.1	67	40	45	111	115	64	80	56	79	74	75	97
Endogenous	Tnfrsf13c	NM_028075.2	24	21	37	46	38	33	33	28	20	31	35	45
Endogenous	Tnfrsf14	NM_178931.2	452	314	392	556	676	259	286	352	311	523	396	605
Endogenous	Tnfrsf17	NM_011608.1	17	21	24	21	34	3	31	24	18	27	27	32
Endogenous	Tnfrsf18	NM_009400.2	58	29	58	54	41	26	32	34	26	39	42	50
Endogenous	Tnfrsf1a	NM_011609.2	3797	3603	3330	3846	3805	3990	4293	4102	4318	4031	3141	3969
Endogenous	Tnfrsf1b	NM_011610.3	1136	1110	1256	1108	998	1022	994	1029	1055	1083	1145	1344
Endogenous	Tnfrsf4	NM_011659.2	95	79	77	113	116	80	81	68	60	75	76	114
Endogenous	Tnfrsf8	NM_009401.2	19	29	30	32	26	8	26	17	33	28	35	25
Endogenous	Tnfrsf9	NM_001077508.1	119	315	298	165	124	100	178	174	176	166	172	192
Endogenous	Tnfsf10	NM_009425.2	421	349	636	381	336	205	214	286	305	549	796	543
Endogenous	Tnfsf11	NM_011613.3	59	41	65	84	86	49	45	66	44	81	70	68
Endogenous	Tnfsf12	NM_011614.3	381	246	277	381	361	461	493	434	512	359	297	459
Endogenous	Tnfsf13	NM_023517.2	53	37	39	52	66	40	51	74	58	66	74	52
Endogenous	Tnfsf13b	NM_033622.1	125	61	83	97	134	59	53	96	72	80	89	98
Endogenous	Tnfsf14	NM_019418.2	98	61	73	83	78	81	82	83	104	104	82	107
Endogenous	Tnfsf15	NM_177371.3	17	27	35	17	13	6	23	15	16	21	45	23
Endogenous	Tnfsf18	NM_183391.3	11	28	21	9	13	14	15	23	20	13	21	20
Endogenous	Tnfsf4	NM_009452.2	17	13	20	17	26	7	19	21	10	14	15	17
Endogenous	Tnfsf8	NM_009403.2	23	32	18	29	34	12	22	22	19	17	29	18
Endogenous	Tollip	NM_023764.3	1335	1841	1400	1389	1683	1709	1991	1867	1753	1298	1363	1416
Endogenous	Tpsab1	NM_031187.4	17	28	34	24	25	2	22	25	25	33	19	20
Endogenous	Traf2	NM_009422.2	656	801	709	877	854	843	1067	843	1078	842	797	987
Endogenous	Traf3	NM_001048206.1	544	679	571	675	578	530	780	765	801	651	563	813
Endogenous	Traf6	NM_009424.2	486	667	569	471	591	689	680	695	666	557	456	519
Endogenous	Trem1	NM_021406.5	158	152	142	197	121	137	110	93	161	162	77	124
Endogenous	Trem2	NM_031254.2	1058	474	709	930	885	1024	743	910	779	1065	629	966
Endogenous	Trp53	NM_011640.1	281	176	199	336	353	231	249	242	268	319	223	317
Endogenous	Twist1	NM_011658.2	353	142	74	371	437	406	489	523	595	389	153	435
Endogenous	Txk	NM_001122754.1	38	40	37	55	45	20	28	25	25	26	27	45
Endogenous	Txnip	NM_023719.1	2695	4379	3997	2254	2549	3063	3826	3947	2508	2400	2899	2386
Endogenous	Tyk2	NM_001205312.1	121	135	135	135	200	116	132	125	143	143	124	150
Endogenous	Ubc	NM_019639.4	17604	21514	19230	19772	21240	21503	20188	21966	19991	16864	16617	17587
Endogenous	Ulbp1	NM_029975.2	244	169	109	292	260	225	218	227	269	234	141	229
Endogenous	Usp18	NM_011909.2	231	558	629	302	258	161	277	211	188	346	437	205
Endogenous	Usp9y	NM_148943.2	7	8	10	15	3	4	8	8	13	13	8	4
Endogenous	Vcam1	NM_011693.2	1909	883	931	2469	2312	2091	1641	1943	2006	2380	1216	3427
Endogenous	Vegfa	NM_001025250.3	3223	5457	3609	3858	2854	3113	4840	4101	4690	2954	3108	3231
Endogenous	Vegfc	NM_009506.2	915	434	348	970	1015	974	969	1057	1177	946	440	1290
Endogenous	Vhl	NM_009507.3	231	237	245	272	264	292	281	296	284	232	189	229
Endogenous	Vim	NM_011701.4	52013	27203	15499	49700	58975	62214	75840	68200	60784	42059	24123	40242
Endogenous	Vwf	NM_011708.3	1335	1644	1069	1003	1750	1670	1599	1631	1076	1240	1262	1403
Endogenous	Xaf1	NM_001037713.3	1068	1077	1273	1614	1459	895	864	1049	784	1312	1027	1043
Endogenous	Xbp1	NM_013842.2	2802	4394	3922	3890	3958	2715	4201	3113	4082	3525	4513	4069
Endogenous	Xcl1	NM_008510.1	250	105	199	294	187	105	95	152	152	335	287	442
Endogenous	Xcr1	NM_011798.4	48	38	49	78	54	21	34	65	47	74	46	95
Endogenous	Ythdf2	NM_145393.4	1241	1568	1337	1482	1406	1521	1645	1542	1715	1272	1206	1336
Endogenous	Yy1	NM_009537.3	2372	3395	2596	2758	3116	3506	3934	3539	3657	2712	2423	3267
Endogenous	Zap70	NM_009539.2	133	80	101	161	136	77	61	99	59	123	121	144
Endogenous	Zbp1	NM_021394.2	3316	2919	3717	5468	4785	2372	2251	3262	2597	5485	3873	4363
Endogenous	Zfp13	NM_011747.2	70	45	51	65	83	43	65	79	66	62	42	43
Housekeeping	Abcf1	NM_013854.1	499	566	445	599	650	703	730	656	752	511	465	637
Housekeeping	Alas1	NM_020559.2	692	806	889	760	827	893	824	906	687	686	817	748
Housekeeping	Edc3	NM_153799.3	293	349	273	365	286	238	466	405	432	319	278	344
Housekeeping	Eef1g	NM_026007.4	9183	14545	11097	12711	12292	12923	14246	12163	14896	10255	9355	12058
Housekeeping	Eif2b4	NM_001127355.1	342	401	324	387	368	386	416	411	436	357	320	432
Housekeeping	G6pdx	NM_008062.2	914	1261	1001	1051	1114	1209	1761	1632	1402	1059	1006	1002
Housekeeping	Gusb	NM_010368.1	1424	1136	1090	1535	1362	1409	1480	1496	1690	1387	1140	1704
Housekeeping	Hdac3	NM_010411.2	1070	1778	1339	1482	1641	1598	1763	1554	1765	1295	1065	1371
Housekeeping	Hprt	NM_013556.2	5008	7987	6294	5446	5353	5999	8402	7144	7593	5471	5289	5844
Housekeeping	Nubp1	NM_011955.2	708	872	814	912	954	799	868	836	917	834	738	778
Housekeeping	Oaz1	NM_008753.4	8269	9102	7490	9965	8392	10201	10198	9384	11061	9008	7664	10683
Housekeeping	Polr1b	NM_009086.2	249	344	276	344	434	395	444	374	501	331	311	371
Housekeeping	Polr2a	NM_009089.2	2705	2832	2355	2843	3048	3506	3392	3056	2982	2070	1789	2273
Housekeeping	Ppia	NM_008907.1	23334	26576	19710	28141	31047	35532	34423	30380	34013	22792	19392	27074
Housekeeping	Rpl19	NM_009078.2	39704	55697	42632	48872	51658	58055	63140	52506	60421	41072	35757	48780
Housekeeping	Sap130	NM_172965.2	463	528	419	560	613	694	733	647	699	550	449	570
Housekeeping	Sdha	NM_023281.1	1227	1328	1074	1339	1497	1433	1756	1705	1639	1229	1026	1454
Housekeeping	Sf3a3	NM_029157.3	1138	1266	994	1288	1510	1282	1343	1329	1421	1086	968	1201
Housekeeping	Tbp	NM_013684.3	358	477	341	497	550	426	542	500	606	429	388	529
Housekeeping	Tubb5	NM_011655.4	6687	6597	5385	7784	5937	7004	7597	6871	8352	6281	5233	7198

## Sheet: Differential gene analysis
	Log2 fold change	std error (log2)	Lower confidence limit (log2)	Upper confidence limit (log2)	Linear fold change	Lower confidence limit (linear)	Upper confidence limit (linear)	P-value	Unadj.p.value	method	Gene.sets	probe.ID
Dmbt1-mRNA	-2.69	0.295	-3.27	-2.11	0.155	0.104	0.231	3.88e-05	3.88e-05	lm.nb	Innate, Transporter Functions	XM_006507298.1:2054
Ambp-mRNA	-4.4	0.534	-5.45	-3.36	0.0472	0.0228	0.0976	7.53e-05	7.53e-05	lm.nb	Transporter Functions	NM_007443.3:410
Clec4a2-mRNA	0.892	0.127	0.643	1.14	1.86	1.56	2.2	0.000205	0.000205	lm.nb	Innate	NM_001170332.1:923
Ceacam1-mRNA	-2.06	0.307	-2.67	-1.46	0.239	0.157	0.363	0.000274	0.000274	lm.nb	Cancer Progression, CD molecules	NM_001039185.1:294
Irak4-mRNA	0.203	0.0321	0.14	0.266	1.15	1.1	1.2	0.000397	0.000397	loglinear	Cytokines & Receptors, Innate, Interleukins	NM_029926.5:250
Fyn-mRNA	0.665	0.109	0.452	0.878	1.59	1.37	1.84	0.00048	0.00048	lm.nb	Transporter Functions	NM_008054.2:1030
Lbp-mRNA	-0.937	0.159	-1.25	-0.626	0.522	0.421	0.648	0.000599	0.000599	lm.nb	Chemokines & Receptors, Inflammation, Innate, Leukocyte Functions, Macrophage Functions, Transporter Functions	NM_008489.2:1015
Msr1-mRNA	0.694	0.119	0.461	0.926	1.62	1.38	1.9	0.000632	0.000632	lm.nb	CD molecules, Macrophage Functions, Transporter Functions	NM_001113326.1:555
Fcgr3-mRNA	0.509	0.0871	0.339	0.68	1.42	1.26	1.6	0.000633	0.000633	lm.nb	Antigen Processing, CD molecules, MHC, Transporter Functions	NM_010188.5:1175
Tnfrsf11a-mRNA	0.433	0.0743	0.288	0.579	1.35	1.22	1.49	0.000643	0.000643	loglinear	Adaptive, CD molecules, Cytokines & Receptors, Interleukins, TNF Superfamily	NM_009399.3:692
Ly86-mRNA	0.891	0.16	0.579	1.2	1.85	1.49	2.3	0.000826	0.000826	lm.nb	Humoral, Inflammation, Innate, Pathogen Response	NM_010745.2:725
C1qa-mRNA	0.77	0.14	0.494	1.04	1.7	1.41	2.06	0.000926	0.000926	lm.nb	Complement Pathway, Innate	NM_007572.2:566
Tirap-mRNA	-0.652	0.12	-0.887	-0.418	0.636	0.541	0.749	0.000957	0.000957	lm.nb	B-Cell Functions, Chemokines & Receptors, Inflammation, Innate, Interleukins, TLR	NM_001177846.1:254
Fcgr1-mRNA	0.802	0.147	0.513	1.09	1.74	1.43	2.13	0.000964	0.000964	lm.nb	Antigen Processing, CD molecules, Innate, MHC, Transporter Functions	NM_010186.5:185
Ccl8-mRNA	1.22	0.224	0.777	1.65	2.32	1.71	3.15	0.000974	0.000974	lm.nb	Adaptive, Cancer Progression, Chemokines & Receptors, Cytokines & Receptors, Inflammation	NM_021443.2:150
Il6ra-mRNA	0.608	0.113	0.387	0.829	1.52	1.31	1.78	0.00101	0.00101	lm.nb	CD molecules, Chemokines & Receptors, Cytokines & Receptors, Interleukins	NM_010559.2:2825
Smpd3-mRNA	-1.77	0.331	-2.42	-1.12	0.294	0.187	0.46	0.00107	0.00107	lm.nb	Cell Cycle	NM_021491.3:1578
Fcgr2b-mRNA	0.721	0.138	0.451	0.991	1.65	1.37	1.99	0.00121	0.00121	lm.nb	Antigen Processing, B-Cell Functions, CD molecules, Inflammation, Interleukins, MHC, Transporter Functions	NM_001077189.1:1225
Tlr1-mRNA	0.639	0.124	0.396	0.882	1.56	1.32	1.84	0.00132	0.00132	lm.nb	CD molecules, Inflammation, Innate, Interleukins, Macrophage Functions, TLR	NM_030682.1:805
Btk-mRNA	0.531	0.105	0.325	0.737	1.44	1.25	1.67	0.00148	0.00148	lm.nb	Apoptosis, Innate	NM_013482.2:2255
Pdgfc-mRNA	0.505	0.101	0.307	0.703	1.42	1.24	1.63	0.00158	0.00158	lm.nb	Basic Cell Functions	NM_019971.2:1165
Ccl9-mRNA	0.619	0.124	0.376	0.863	1.54	1.3	1.82	0.0016	0.0016	lm.nb	Chemokines & Receptors, Cytokines & Receptors	NM_011338.2:1125
Tgfb3-mRNA	0.738	0.149	0.446	1.03	1.67	1.36	2.04	0.00166	0.00166	lm.nb	Apoptosis, T-Cell Functions	NM_009368.2:2410
Irf5-mRNA	0.694	0.141	0.419	0.97	1.62	1.34	1.96	0.00168	0.00168	lm.nb	Senescence	NM_012057.3:1826
Vcam1-mRNA	0.766	0.155	0.462	1.07	1.7	1.38	2.1	0.00168	0.00168	lm.nb	Adhesion, CD molecules, Leukocyte Functions, T-Cell Functions	NM_011693.2:1440
C5ar1-mRNA	0.572	0.116	0.345	0.799	1.49	1.27	1.74	0.00168	0.00168	lm.nb	Chemokines & Receptors, Complement Pathway, Humoral	NM_007577.3:595
Jun-mRNA	0.536	0.109	0.321	0.75	1.45	1.25	1.68	0.00176	0.00176	loglinear	Apoptosis, Pathogen Response	NM_010591.2:2212
Ccl12-mRNA	1.36	0.278	0.81	1.9	2.56	1.75	3.73	0.00181	0.00181	lm.nb	Adaptive, Chemokines & Receptors, Cytokines & Receptors, Humoral, Inflammation	NM_011331.2:56
Itgb4-mRNA	-0.453	0.0943	-0.638	-0.269	0.73	0.643	0.83	0.00195	0.00195	loglinear	Adhesion, CD molecules	NM_001005608.2:3355
Pla2g6-mRNA	-0.226	0.0475	-0.319	-0.132	0.855	0.802	0.912	0.00208	0.00208	loglinear	Basic Cell Functions	NM_001199023.1:768
Ccr1-mRNA	0.483	0.102	0.283	0.683	1.4	1.22	1.6	0.00211	0.00211	loglinear	Adaptive, CD molecules, Chemokines & Receptors, Cytokines & Receptors, Dendritic Cell Functions, Inflammation, Innate, Leukocyte Functions, Transporter Functions	NM_009912.4:1526
Epcam-mRNA	-2.25	0.476	-3.18	-1.32	0.21	0.11	0.402	0.00215	0.00215	lm.nb	CD molecules	NM_008532.2:1550
Slc7a11-mRNA	-1.48	0.316	-2.1	-0.859	0.359	0.234	0.551	0.00227	0.00227	lm.nb	Transporter Functions	NM_011990.2:1700
Jam3-mRNA	0.566	0.115	0.34	0.792	1.48	1.27	1.73	0.0027	0.0027	Wald	Adaptive, Adhesion, Inflammation, Leukocyte Functions	NM_023277.4:145
Ccr5-mRNA	0.635	0.14	0.36	0.91	1.55	1.28	1.88	0.00273	0.00273	lm.nb	Adaptive, CD molecules, Chemokines & Receptors, Cytokines & Receptors, Dendritic Cell Functions, Macrophage Functions, T-Cell Functions, Transporter Functions	NM_009917.5:1340
Emr1-mRNA	0.681	0.152	0.384	0.978	1.6	1.3	1.97	0.00282	0.00282	lm.nb	Basic Cell Functions	NM_010130.1:995
Itga2-mRNA	-0.848	0.189	-1.22	-0.477	0.556	0.43	0.719	0.00287	0.00287	lm.nb	Adhesion, B-Cell Functions, CD molecules, Leukocyte Functions	NM_008396.2:1860
Cfp-mRNA	0.804	0.181	0.449	1.16	1.75	1.36	2.23	0.00302	0.00302	lm.nb	Cancer Progression, Complement Pathway, Innate	NM_008823.3:1107
Cxcl5-mRNA	-0.786	0.177	-1.13	-0.438	0.58	0.456	0.738	0.00303	0.00303	lm.nb	Chemokines & Receptors, Cytokines & Receptors, Inflammation, Leukocyte Functions	NM_009141.2:565
Amica1-mRNA	0.686	0.155	0.383	0.99	1.61	1.3	1.99	0.00306	0.00306	lm.nb	Adhesion, Transporter Functions	NM_001005421.4:1002
Rrad-mRNA	0.609	0.138	0.338	0.879	1.52	1.26	1.84	0.00315	0.00315	lm.nb	Basic Cell Functions	NM_019662.2:1439
Axl-mRNA	0.68	0.158	0.37	0.991	1.6	1.29	1.99	0.00359	0.00359	lm.nb	Inflammation, Innate, NK Cell Functions, Transporter Functions	NM_009465.3:3820
Casp3-mRNA	-0.316	0.0749	-0.463	-0.17	0.803	0.725	0.889	0.0039	0.0039	loglinear	Apoptosis, B-Cell Functions, Cell Cycle, T-Cell Functions	NM_009810.2:630
C3ar1-mRNA	0.747	0.177	0.4	1.09	1.68	1.32	2.13	0.00392	0.00392	lm.nb	Adaptive, Cancer Progression, Complement Pathway, Inflammation, Macrophage Functions	NM_009779.2:555
Clu-mRNA	-1.12	0.266	-1.65	-0.603	0.459	0.319	0.659	0.00392	0.00392	lm.nb	Apoptosis, Cancer Progression, Innate	NM_013492.2:354
Ccl17-mRNA	0.655	0.156	0.35	0.96	1.57	1.27	1.94	0.00399	0.00399	lm.nb	Chemokines & Receptors, Cytokines & Receptors, Inflammation, Innate	NM_011332.2:247
C1qb-mRNA	0.654	0.156	0.348	0.961	1.57	1.27	1.95	0.00412	0.00412	lm.nb	Complement Pathway, Innate	NM_009777.2:865
Itgam-mRNA	0.77	0.185	0.407	1.13	1.7	1.33	2.19	0.00424	0.00424	lm.nb	Adaptive, CD molecules, Innate, Leukocyte Functions, T-Cell Functions, Transporter Functions	NM_008401.2:155
Ppbp-mRNA	-1.41	0.346	-2.09	-0.735	0.375	0.235	0.601	0.00468	0.00468	lm.nb	Chemokines & Receptors	NM_023785.2:225
Apoe-mRNA	0.445	0.109	0.23	0.659	1.36	1.17	1.58	0.00479	0.00479	lm.nb	Apoptosis, Cancer Progression, Transporter Functions	NM_009696.3:129
Fcgr4-mRNA	0.648	0.16	0.334	0.962	1.57	1.26	1.95	0.00487	0.00487	lm.nb	CD molecules, T-Cell Functions	NM_144559.1:608
Mfge8-mRNA	-0.421	0.104	-0.625	-0.217	0.747	0.648	0.86	0.00488	0.00488	lm.nb	Adhesion, Apoptosis, Transporter Functions	NM_008594.2:1357
Cd97-mRNA	-0.324	0.0801	-0.481	-0.167	0.799	0.716	0.891	0.00491	0.00491	loglinear	Adaptive, Adhesion, CD molecules, Inflammation, Innate	NM_011925.1:1975
Cxcr2-mRNA	-0.554	0.138	-0.824	-0.283	0.681	0.565	0.822	0.00513	0.00513	lm.nb	Adaptive, CD molecules, Chemokines & Receptors, Cytokines & Receptors, Inflammation, Innate, Interleukins	NM_009909.3:440
Cxcl3-mRNA	-1.62	0.404	-2.41	-0.827	0.326	0.188	0.564	0.00515	0.00515	lm.nb	Adaptive, Chemokines & Receptors, Cytokines & Receptors, Inflammation	NM_203320.2:275
Csf1r-mRNA	0.567	0.143	0.287	0.846	1.48	1.22	1.8	0.0054	0.0054	lm.nb	CD molecules, Chemokines & Receptors, Cytokines & Receptors, Innate, Macrophage Functions	NM_001037859.2:1892
Cdh5-mRNA	-0.628	0.159	-0.94	-0.316	0.647	0.521	0.803	0.00557	0.00557	lm.nb	Adhesion, CD molecules	NM_009868.3:1615
Itgae-mRNA	0.472	0.121	0.234	0.71	1.39	1.18	1.64	0.00597	0.00597	lm.nb	Adhesion, CD molecules	NM_008399.1:775
Cdh1-mRNA	-1.17	0.302	-1.76	-0.578	0.445	0.295	0.67	0.00608	0.00608	lm.nb	Cancer Progression, CD molecules	NM_009864.2:1610
Tlr9-mRNA	0.77	0.2	0.378	1.16	1.7	1.3	2.24	0.00626	0.00626	lm.nb	CD molecules, Chemokines & Receptors, Inflammation, Innate, Interleukins, TLR, Transporter Functions	NM_031178.2:1801
Trem2-mRNA	0.559	0.146	0.274	0.845	1.47	1.21	1.8	0.00638	0.00638	lm.nb	Basic Cell Functions, Humoral	NM_031254.2:646
Vegfc-mRNA	0.669	0.176	0.325	1.01	1.59	1.25	2.02	0.00663	0.00663	lm.nb	Cancer Progression	NM_009506.2:1320
Arg1-mRNA	1.03	0.272	0.498	1.57	2.04	1.41	2.96	0.00682	0.00682	lm.nb	Basic Cell Functions	NM_007482.3:626
Smn1-mRNA	0.169	0.0454	0.0795	0.258	1.12	1.06	1.2	0.00756	0.00756	loglinear	Cancer Progression	NM_011420.2:390
Col1a1-mRNA	0.915	0.249	0.427	1.4	1.89	1.34	2.65	0.00793	0.00793	lm.nb	Cancer Progression, Transporter Functions	NM_007742.3:215
Cd14-mRNA	-0.565	0.157	-0.872	-0.258	0.676	0.547	0.836	0.00864	0.00864	lm.nb	CD molecules, Cytokines & Receptors, Inflammation, Innate, Pathogen Response, Transporter Functions	NM_009841.3:235
Isg20-mRNA	-0.812	0.226	-1.25	-0.369	0.57	0.419	0.774	0.00881	0.00881	lm.nb	Basic Cell Functions, Innate	NM_020583.5:552
Erbb2-mRNA	-0.663	0.186	-1.03	-0.298	0.632	0.491	0.813	0.00915	0.00915	lm.nb	Cancer Progression, Cytokines & Receptors	NM_001003817.1:1395
Cx3cl1-mRNA	-0.775	0.218	-1.2	-0.349	0.584	0.435	0.785	0.00917	0.00917	lm.nb	Chemokines & Receptors, Cytokines & Receptors, Macrophage Functions	NM_009142.3:125
F2rl1-mRNA	-0.409	0.115	-0.635	-0.184	0.753	0.644	0.881	0.0093	0.0093	lm.nb	Cytokines & Receptors, Inflammation, Innate, Leukocyte Functions	NM_007974.4:994
Ripk2-mRNA	0.39	0.11	0.174	0.606	1.31	1.13	1.52	0.0095	0.0095	lm.nb	Inflammation, Innate, Pathogen Response, T-Cell Functions	NM_138952.3:830
Rps6-mRNA	-0.257	0.0741	-0.402	-0.111	0.837	0.757	0.926	0.0105	0.0105	loglinear	Apoptosis, Cell Cycle, T-Cell Functions	NM_009096.3:1195
Ccr2-mRNA	0.814	0.24	0.344	1.28	1.76	1.27	2.43	0.0115	0.0115	lm.nb	Adaptive, Cancer Progression, CD molecules, Chemokines & Receptors, Cytokines & Receptors, Dendritic Cell Functions, Humoral, Inflammation, Interleukins, Macrophage Functions, T-Cell Functions	NM_009915.2:2965
Gbp2b-mRNA	1.43	0.42	0.602	2.25	2.69	1.52	4.75	0.0115	0.0115	lm.nb	Basic Cell Functions	NM_010259.2:1808
Klrc1-mRNA	-0.592	0.175	-0.935	-0.249	0.663	0.523	0.841	0.0117	0.0117	lm.nb	CD molecules, NK Cell Functions	NM_001136068.1:68
Clec5a-mRNA	0.36	0.107	0.15	0.57	1.28	1.11	1.48	0.012	0.012	lm.nb	Apoptosis, Cytokines & Receptors, Innate	NM_001038604.1:605
Itga5-mRNA	0.813	0.243	0.337	1.29	1.76	1.26	2.44	0.0123	0.0123	lm.nb	Adhesion, CD molecules, Innate, Leukocyte Functions	NM_010577.3:2446
Cd55-mRNA	-1.1	0.329	-1.74	-0.455	0.467	0.298	0.729	0.0124	0.0124	lm.nb	CD molecules, Complement Pathway, Innate	NM_010016.2:1058
Mrc1-mRNA	0.512	0.154	0.209	0.815	1.43	1.16	1.76	0.0128	0.0128	lm.nb	CD molecules	NM_008625.1:3992
Cd86-mRNA	0.619	0.188	0.25	0.987	1.54	1.19	1.98	0.0133	0.0133	lm.nb	Adaptive, B-Cell Functions, CD molecules, Dendritic Cell Functions, T-Cell Functions, TLR	NM_019388.3:251
Ccl2-mRNA	0.985	0.303	0.391	1.58	1.98	1.31	2.99	0.014	0.014	lm.nb	Chemokines & Receptors, Cytokines & Receptors, Humoral, Inflammation, Innate, Interleukins, Macrophage Functions, NK Cell Functions, Pathogen Response, T-Cell Functions	NM_011333.3:415
Fcer1g-mRNA	0.427	0.134	0.165	0.689	1.34	1.12	1.61	0.0152	0.0152	lm.nb	Antigen Processing, Interleukins, MHC, Transporter Functions	NM_010185.4:264
Il34-mRNA	0.346	0.109	0.133	0.56	1.27	1.1	1.47	0.0155	0.0155	loglinear	Cytokines & Receptors, Inflammation, Innate, Macrophage Functions	NM_001135100.1:848
Il1rl1-mRNA	1.67	0.526	0.637	2.7	3.18	1.56	6.49	0.0156	0.0156	lm.nb	Chemokines & Receptors, Cytokines & Receptors, Inflammation, Innate, Interleukins, Macrophage Functions, Transporter Functions	NM_001025602.2:815
Lyn-mRNA	0.331	0.105	0.125	0.536	1.26	1.09	1.45	0.016	0.016	lm.nb	B-Cell Functions, Cytokines & Receptors, Dendritic Cell Functions, Inflammation, Innate, Transporter Functions	NM_010747.1:1725
Alcam-mRNA	-0.548	0.174	-0.889	-0.206	0.684	0.54	0.867	0.0163	0.0163	lm.nb	Adhesion, CD molecules	NM_009655.1:2605
Sigirr-mRNA	-0.341	0.109	-0.554	-0.128	0.79	0.681	0.915	0.0166	0.0166	lm.nb	Chemokines & Receptors, Cytokines & Receptors, Innate	NM_023059.3:800
Ncf4-mRNA	0.448	0.144	0.167	0.73	1.36	1.12	1.66	0.0168	0.0168	lm.nb	Basic Cell Functions, Innate	NM_008677.2:741
Xbp1-mRNA	-0.322	0.104	-0.527	-0.118	0.8	0.694	0.921	0.0175	0.0175	lm.nb		NM_013842.2:825
Atf2-mRNA	-0.118	0.0386	-0.194	-0.0428	0.921	0.874	0.971	0.0181	0.0181	loglinear	Innate	NM_001284371.1:1392
Il1rl2-mRNA	0.63	0.206	0.226	1.03	1.55	1.17	2.05	0.0184	0.0184	lm.nb	Cytokines & Receptors, Innate, Interleukins	NM_133193.3:860
Tgfb2-mRNA	0.785	0.258	0.279	1.29	1.72	1.21	2.45	0.0188	0.0188	lm.nb	Apoptosis, Cell Cycle, Cytokines & Receptors, T-Cell Functions	NM_009367.1:1685
Maf-mRNA	0.889	0.294	0.313	1.46	1.85	1.24	2.76	0.0192	0.0192	lm.nb	T-Cell Functions	NM_001025577.2:43
Ulbp1-mRNA	0.446	0.149	0.154	0.737	1.36	1.11	1.67	0.02	0.02	lm.nb	Interferon, Macrophage Functions, NK Cell Functions	NM_029975.2:595
Cd164-mRNA	-0.456	0.152	-0.754	-0.158	0.729	0.593	0.897	0.0201	0.0201	lm.nb	Adhesion, CD molecules	NM_016898.2:688
Il18rap-mRNA	0.438	0.147	0.15	0.727	1.36	1.11	1.66	0.0207	0.0207	lm.nb	CD molecules, Cytokines & Receptors, Innate, Interleukins, T-Cell Functions	NM_010553.2:2055
Tnfrsf10b-mRNA	-0.29	0.0975	-0.481	-0.0989	0.818	0.716	0.934	0.0207	0.0207	lm.nb	Apoptosis, CD molecules, TNF Superfamily	NM_020275.3:1625
Klra4-mRNA	0.534	0.18	0.182	0.886	1.45	1.13	1.85	0.0208	0.0208	lm.nb	Adhesion, NK Cell Functions	NM_010649.3:169
Mr1-mRNA	0.376	0.127	0.128	0.624	1.3	1.09	1.54	0.0209	0.0209	lm.nb	Antigen Processing, MHC	NM_008209.4:1360
Ccl7-mRNA	1.14	0.386	0.387	1.9	2.21	1.31	3.73	0.021	0.021	lm.nb	Adaptive, Cancer Progression, Chemokines & Receptors, Cytokines & Receptors, Humoral, Inflammation, NK Cell Functions, T-Cell Functions	NM_013654.2:215
Pvr-mRNA	-0.126	0.0428	-0.21	-0.0422	0.916	0.864	0.971	0.0216	0.0216	loglinear	CD molecules, NK Cell Functions, T-Cell Functions	NM_027514.2:962
Csf1-mRNA	0.26	0.0885	0.0863	0.433	1.2	1.06	1.35	0.0219	0.0219	lm.nb	Cytokines & Receptors, Inflammation, Innate, Macrophage Functions, Transporter Functions	NM_001113530.1:833
Runx1-mRNA	0.278	0.0952	0.0909	0.464	1.21	1.07	1.38	0.0225	0.0225	lm.nb		NM_001111021.1:3055
Il3ra-mRNA	0.331	0.115	0.106	0.556	1.26	1.08	1.47	0.0237	0.0237	loglinear	CD molecules, Cytokines & Receptors	NM_008369.1:567
Muc1-mRNA	-1.07	0.375	-1.8	-0.335	0.476	0.286	0.793	0.0245	0.0245	lm.nb	Apoptosis, CD molecules, Cell Cycle	NM_013605.1:1445
Igf2r-mRNA	-0.465	0.163	-0.784	-0.145	0.725	0.581	0.904	0.0246	0.0246	lm.nb	Apoptosis, CD molecules, Transporter Functions	NM_010515.1:2585
Pparg-mRNA	-0.809	0.286	-1.37	-0.249	0.571	0.387	0.841	0.0254	0.0254	lm.nb	Cytokines & Receptors, Inflammation, Innate, Macrophage Functions, Transporter Functions	NM_011146.1:1060
Itgb3-mRNA	0.257	0.0908	0.0786	0.434	1.19	1.06	1.35	0.0255	0.0255	loglinear	CD molecules, Leukocyte Functions, Macrophage Functions, Transporter Functions	NM_016780.2:2595
Cx3cr1-mRNA	0.602	0.214	0.181	1.02	1.52	1.13	2.03	0.0263	0.0263	lm.nb	Chemokines & Receptors, Cytokines & Receptors, Macrophage Functions, Microglial Functions	NM_009987.3:2696
Cd83-mRNA	0.566	0.202	0.17	0.962	1.48	1.13	1.95	0.0264	0.0264	lm.nb	B-Cell Functions, CD molecules, Dendritic Cell Functions, Humoral, Interleukins, T-Cell Functions	NM_009856.2:1624
S100a8-mRNA	-0.365	0.13	-0.621	-0.11	0.776	0.65	0.927	0.0264	0.0264	lm.nb	Adaptive, Basic Cell Functions, Inflammation	NM_013650.2:227
Havcr2-mRNA	0.482	0.172	0.144	0.82	1.4	1.1	1.76	0.0268	0.0268	lm.nb	T-Cell Functions	NM_134250.2:134
Ido1-mRNA	-1.1	0.394	-1.87	-0.325	0.467	0.274	0.799	0.0272	0.0272	lm.nb	Adaptive, Cytokines & Receptors, Inflammation, Interleukins, T-Cell Functions	NM_008324.1:521
Raet1c-mRNA	-0.362	0.13	-0.618	-0.107	0.778	0.652	0.929	0.0273	0.0273	lm.nb	Basic Cell Functions	NM_009018.1:548
Lrp1-mRNA	0.486	0.176	0.14	0.832	1.4	1.1	1.78	0.0283	0.0283	lm.nb	Apoptosis, CD molecules, Transporter Functions	NM_008512.2:1310
Cd180-mRNA	0.481	0.176	0.136	0.827	1.4	1.1	1.77	0.0294	0.0294	lm.nb	CD molecules, Inflammation, Innate	NM_008533.2:860
Map2k4-mRNA	-0.217	0.0798	-0.374	-0.0611	0.86	0.772	0.959	0.0295	0.0295	loglinear	Apoptosis, Innate	NM_009157.4:1335
Tgfb1-mRNA	0.271	0.0997	0.0759	0.467	1.21	1.05	1.38	0.0297	0.0297	loglinear	B-Cell Functions, Cell Cycle, Chemokines & Receptors, Cytokines & Receptors, Dendritic Cell Functions, Inflammation, Senescence, T-Cell Functions	NM_011577.1:1470
Anxa1-mRNA	-0.421	0.155	-0.724	-0.117	0.747	0.605	0.922	0.0299	0.0299	lm.nb	Cell Cycle, Inflammation, T-Cell Functions, Transporter Functions	NM_010730.2:400
C1s1-mRNA	0.596	0.221	0.163	1.03	1.51	1.12	2.04	0.0308	0.0308	lm.nb	Complement Pathway, Innate	NM_144938.2:2490
Oas2-mRNA	-0.683	0.254	-1.18	-0.185	0.623	0.441	0.88	0.0312	0.0312	lm.nb	Basic Cell Functions	NM_145227.3:414
Nlrp3-mRNA	0.433	0.162	0.115	0.75	1.35	1.08	1.68	0.0319	0.0319	lm.nb	Apoptosis, Inflammation, Innate, Interleukins	NM_145827.3:508
Ccl21a-mRNA	-0.589	0.221	-1.02	-0.157	0.665	0.493	0.897	0.0319	0.0319	lm.nb	Chemokines & Receptors	NM_011124.4:170
Twist1-mRNA	0.777	0.293	0.203	1.35	1.71	1.15	2.55	0.0327	0.0327	lm.nb	Apoptosis, Cancer Progression, Senescence	NM_011658.2:994
Csf3r-mRNA	-0.528	0.201	-0.921	-0.134	0.694	0.528	0.911	0.0341	0.0341	lm.nb	Adhesion, CD molecules, Cytokines & Receptors	NM_001252651.1:1294
Rsad2-mRNA	-0.871	0.332	-1.52	-0.22	0.547	0.348	0.858	0.0342	0.0342	lm.nb	Basic Cell Functions	NM_021384.4:510
Tfe3-mRNA	0.145	0.0554	0.0362	0.253	1.11	1.03	1.19	0.0347	0.0347	loglinear	Humoral	NM_172472.3:2715
Lcp1-mRNA	0.351	0.134	0.0877	0.615	1.28	1.06	1.53	0.0348	0.0348	lm.nb	T-Cell Functions, Transporter Functions	NM_001247984.1:3344
Cmklr1-mRNA	0.404	0.156	0.0981	0.709	1.32	1.07	1.64	0.036	0.036	lm.nb	Chemokines & Receptors, Interleukins, Macrophage Functions	NM_008153.3:445
Ccl6-mRNA	0.382	0.148	0.0925	0.672	1.3	1.07	1.59	0.0362	0.0362	lm.nb	Chemokines & Receptors, Cytokines & Receptors	NM_009139.2:825
Cd9-mRNA	-0.335	0.13	-0.59	-0.0809	0.793	0.664	0.945	0.0363	0.0363	lm.nb	Adhesion, CD molecules	NM_007657.3:620
Ncam1-mRNA	0.847	0.328	0.204	1.49	1.8	1.15	2.81	0.0364	0.0364	lm.nb	Adhesion, CD molecules, NK Cell Functions	NM_001113204.1:740
Il1a-mRNA	-1.22	0.473	-2.15	-0.293	0.429	0.225	0.816	0.0365	0.0365	lm.nb	Adaptive, Cytokines & Receptors, Inflammation, Innate, Interleukins	NM_010554.4:225
Arg2-mRNA	-1.17	0.456	-2.07	-0.28	0.443	0.238	0.824	0.0368	0.0368	lm.nb	Basic Cell Functions	NM_009705.2:249
Mapk3-mRNA	-0.256	0.0996	-0.451	-0.0608	0.837	0.732	0.959	0.037	0.037	lm.nb	Apoptosis, Cell Cycle, Innate, Interleukins	NM_011952.2:825
Tnfsf12-mRNA	0.265	0.103	0.0623	0.467	1.2	1.04	1.38	0.0374	0.0374	lm.nb	Apoptosis, Cytokines & Receptors, TNF Superfamily	NM_011614.3:1215
Colec12-mRNA	0.426	0.168	0.0974	0.754	1.34	1.07	1.69	0.0386	0.0386	lm.nb	Innate, Transporter Functions	NM_130449.2:736
Oasl1-mRNA	-0.673	0.265	-1.19	-0.153	0.627	0.438	0.899	0.0387	0.0387	lm.nb	Basic Cell Functions	NM_145209.3:626
Ikbkg-mRNA	-0.107	0.0424	-0.19	-0.0241	0.928	0.877	0.983	0.0393	0.0393	loglinear	B-Cell Functions, Innate	NM_178590.2:525
Col3a1-mRNA	0.797	0.316	0.178	1.42	1.74	1.13	2.67	0.0396	0.0396	lm.nb	Adhesion, Cancer Progression, Cytokines & Receptors	NM_009930.1:4370
Kit-mRNA	-0.85	0.338	-1.51	-0.189	0.555	0.351	0.877	0.0398	0.0398	lm.nb	CD molecules, Cytokines & Receptors	NM_001122733.1:4275
Ifitm2-mRNA	-0.253	0.101	-0.45	-0.0555	0.839	0.732	0.962	0.0403	0.0403	lm.nb	Innate, Interferon	NM_030694.1:87
Hck-mRNA	0.416	0.166	0.0909	0.74	1.33	1.07	1.67	0.0405	0.0405	lm.nb	Inflammation, Innate	NM_010407.3:1874
Jak3-mRNA	-0.438	0.175	-0.78	-0.0948	0.738	0.582	0.936	0.0409	0.0409	lm.nb	B-Cell Functions, Cytokines & Receptors, Innate, Interleukins, T-Cell Functions	NM_010589.5:145
Il1r1-mRNA	0.382	0.154	0.0801	0.685	1.3	1.06	1.61	0.0423	0.0423	lm.nb	Adaptive, CD molecules, Cytokines & Receptors, Inflammation, Innate, Interleukins, T-Cell Functions	NM_001123382.1:820
Klra2-mRNA	0.522	0.21	0.109	0.934	1.44	1.08	1.91	0.0423	0.0423	lm.nb	NK Cell Functions	NM_001170851.1:420
Nfatc4-mRNA	0.539	0.218	0.112	0.966	1.45	1.08	1.95	0.0425	0.0425	lm.nb	Adaptive, Inflammation	NM_023699.3:2205
Vim-mRNA	0.469	0.19	0.0963	0.841	1.38	1.07	1.79	0.043	0.043	lm.nb	Cancer Progression	NM_011701.4:34
Itga4-mRNA	0.439	0.18	0.0863	0.791	1.36	1.06	1.73	0.0448	0.0448	lm.nb	Adhesion, CD molecules, Leukocyte Functions	NM_010576.3:6600
Ccl22-mRNA	0.436	0.179	0.085	0.787	1.35	1.06	1.73	0.0451	0.0451	lm.nb	Chemokines & Receptors, Cytokines & Receptors, Humoral, Inflammation	NM_009137.2:1096
Cd3eap-mRNA	0.243	0.1	0.047	0.44	1.18	1.03	1.36	0.0455	0.0455	loglinear	CD molecules	NM_145822.2:1858
Cd1d1-mRNA	0.503	0.207	0.0964	0.909	1.42	1.07	1.88	0.0458	0.0458	lm.nb	Antigen Processing, CD molecules, Innate, Interleukins, Macrophage Functions, MHC, T-Cell Functions	NM_007639.3:1340
Inpp5d-mRNA	0.393	0.162	0.0747	0.711	1.31	1.05	1.64	0.046	0.046	lm.nb	Apoptosis, B-Cell Functions, Interleukins	NM_001110192.1:2186
Thy1-mRNA	0.502	0.208	0.0935	0.91	1.42	1.07	1.88	0.0469	0.0469	lm.nb	Adhesion, CD molecules, T-Cell Functions	NM_009382.3:425
Il10ra-mRNA	0.451	0.189	0.0803	0.822	1.37	1.06	1.77	0.0486	0.0486	lm.nb	CD molecules	NM_008348.2:75
Mef2c-mRNA	0.359	0.151	0.0637	0.655	1.28	1.05	1.57	0.0487	0.0487	lm.nb	Apoptosis, B-Cell Functions, Humoral	NM_001170537.1:4341
Cxcl13-mRNA	0.782	0.329	0.137	1.43	1.72	1.1	2.69	0.0492	0.0492	lm.nb	Adaptive, B-Cell Functions, Chemokines & Receptors, Cytokines & Receptors, Humoral, Inflammation, T-Cell Functions	NM_018866.2:551
Pik3cd-mRNA	0.335	0.143	0.0552	0.614	1.26	1.04	1.53	0.0513	0.0513	lm.nb	Inflammation, Innate	XM_003945690.1:4648
Bcl6-mRNA	-0.299	0.127	-0.549	-0.0489	0.813	0.684	0.967	0.0516	0.0516	lm.nb	B-Cell Functions, Inflammation, T-Cell Functions	NM_009744.3:185
Mapkapk2-mRNA	0.195	0.0831	0.0318	0.358	1.14	1.02	1.28	0.0516	0.0516	loglinear	Inflammation, Innate, Interleukins, TLR	NM_008551.1:1991
Ewsr1-mRNA	-0.139	0.0594	-0.255	-0.0222	0.908	0.838	0.985	0.0523	0.0523	loglinear	Basic Cell Functions	NM_007968.3:150
Usp18-mRNA	-0.661	0.286	-1.22	-0.1	0.632	0.429	0.933	0.0542	0.0542	lm.nb	Basic Cell Functions	NM_011909.2:1190
Vegfa-mRNA	-0.204	0.0885	-0.377	-0.0305	0.868	0.77	0.979	0.0546	0.0546	loglinear	Apoptosis, Cytokines & Receptors, Macrophage Functions, T-Cell Functions	NM_001025250.3:3015
Map3k5-mRNA	-0.19	0.0833	-0.353	-0.0264	0.877	0.783	0.982	0.0569	0.0569	loglinear	Apoptosis, Innate	NM_008580.4:640
Tank-mRNA	0.187	0.0824	0.0255	0.349	1.14	1.02	1.27	0.0575	0.0575	loglinear	Basic Cell Functions, Innate	NM_011529.1:491
Bcl2-mRNA	0.193	0.085	0.0261	0.359	1.14	1.02	1.28	0.0577	0.0577	loglinear	B-Cell Functions, Innate, T-Cell Functions	NM_009741.3:1844
Pvrl2-mRNA	-0.314	0.139	-0.586	-0.042	0.804	0.666	0.971	0.0581	0.0581	lm.nb	Adhesion, NK Cell Functions, T-Cell Functions	NM_001159724.1:984
Hif1a-mRNA	0.14	0.0622	0.0176	0.262	1.1	1.01	1.2	0.0598	0.0598	loglinear	Apoptosis, Cancer Progression	NM_010431.2:1294
Tnfaip3-mRNA	0.253	0.113	0.0317	0.475	1.19	1.02	1.39	0.06	0.06	lm.nb	Apoptosis, B-Cell Functions, Inflammation, Innate	NM_009397.2:232
Litaf-mRNA	-0.324	0.146	-0.61	-0.0389	0.799	0.655	0.973	0.0612	0.0612	lm.nb	Apoptosis	NM_019980.1:1100
Irak2-mRNA	-0.43	0.195	-0.812	-0.0489	0.742	0.57	0.967	0.0627	0.0627	lm.nb	Cytokines & Receptors, Innate, Interleukins, TLR	NM_001113553.1:485
Osm-mRNA	0.243	0.107	0.0334	0.453	1.18	1.02	1.37	0.0635	0.0635	Wald	Apoptosis, Cytokines & Receptors	NM_001013365.2:579
St6gal1-mRNA	0.218	0.0998	0.0222	0.413	1.16	1.02	1.33	0.0654	0.0654	loglinear	Basic Cell Functions, Humoral	NM_001252506.1:1564
Bcl10-mRNA	0.191	0.0884	0.0182	0.365	1.14	1.01	1.29	0.067	0.067	lm.nb	B-Cell Functions, Innate, Interleukins, T-Cell Functions	NM_009740.1:1168
Psma2-mRNA	0.13	0.0613	0.0102	0.25	1.09	1.01	1.19	0.071	0.071	loglinear	Cancer Progression	NM_008944.2:136
Klrk1-mRNA	0.631	0.297	0.0482	1.21	1.55	1.03	2.32	0.0715	0.0715	lm.nb	CD molecules, MHC, NK Cell Functions	NM_001083322.1:144
Dll4-mRNA	-0.565	0.267	-1.09	-0.0428	0.676	0.47	0.971	0.0717	0.0717	lm.nb	Cancer Progression	NM_019454.2:542
Tcf7-mRNA	0.231	0.109	0.0173	0.445	1.17	1.01	1.36	0.0719	0.0719	lm.nb	Apoptosis, Interleukins, T-Cell Functions	NM_009331.3:1810
Xcl1-mRNA	0.604	0.288	0.0399	1.17	1.52	1.03	2.25	0.074	0.074	lm.nb	Chemokines & Receptors, Cytokines & Receptors, Inflammation, Innate, T-Cell Functions	NM_008510.1:103
Ada-mRNA	0.427	0.204	0.0266	0.828	1.34	1.02	1.78	0.0749	0.0749	lm.nb	Adhesion, B-Cell Functions, T-Cell Functions	NM_007398.3:795
Siglec1-mRNA	0.399	0.191	0.0242	0.774	1.32	1.02	1.71	0.0754	0.0754	lm.nb	Adhesion, CD molecules, Transporter Functions	NM_011426.3:4550
Gzma-mRNA	-0.838	0.402	-1.63	-0.0494	0.56	0.324	0.966	0.0758	0.0758	lm.nb	Apoptosis	NM_010370.2:188
Rora-mRNA	0.289	0.139	0.0168	0.562	1.22	1.01	1.48	0.076	0.076	lm.nb	Macrophage Functions, T-Cell Functions	NM_013646.1:1045
Notch1-mRNA	-0.224	0.108	-0.435	-0.0126	0.856	0.74	0.991	0.0765	0.0765	lm.nb	Basic Cell Functions	NM_008714.2:1425
Tlr3-mRNA	-0.482	0.234	-0.941	-0.0231	0.716	0.521	0.984	0.0785	0.0785	lm.nb	CD molecules, Chemokines & Receptors, Inflammation, Innate, Interleukins, Pathogen Response, TLR, Transporter Functions	NM_126166.2:1165
Ctla4-mRNA	0.459	0.224	0.0197	0.899	1.37	1.01	1.86	0.0798	0.0798	lm.nb	B-Cell Functions, CD molecules, T-Cell Functions	NM_009843.3:1475
F13a1-mRNA	1.03	0.502	0.0415	2.01	2.04	1.03	4.03	0.0804	0.0804	lm.nb	Basic Cell Functions	NM_001166391.1:2790
Trp53-mRNA	0.309	0.153	0.00973	0.609	1.24	1.01	1.52	0.0827	0.0827	lm.nb	Apoptosis, Cell Cycle, Senescence, T-Cell Functions	NM_011640.1:1835
Fos-mRNA	-0.634	0.315	-1.25	-0.0178	0.644	0.42	0.988	0.0836	0.0836	lm.nb	Inflammation, Innate, Pathogen Response	NM_010234.2:1330
Il1rn-mRNA	-0.554	0.278	-1.1	-0.00993	0.681	0.467	0.993	0.0862	0.0862	lm.nb	Cytokines & Receptors, Inflammation, Interleukins	NM_031167.5:224
Fn1-mRNA	0.455	0.23	0.0043	0.906	1.37	1	1.87	0.0884	0.0884	lm.nb	Adhesion, Apoptosis	NM_010233.1:2627
Irf7-mRNA	-0.534	0.272	-1.07	-0.000136	0.691	0.477	1	0.0908	0.0908	lm.nb	Adaptive, Innate, Interferon, Senescence	NM_016850.2:705
Cfh-mRNA	0.401	0.206	-0.0027	0.804	1.32	0.998	1.75	0.0926	0.0926	lm.nb	Complement Pathway, Innate	NM_009888.3:807
Tnfrsf9-mRNA	-0.412	0.212	-0.828	0.00291	0.751	0.563	1	0.0927	0.0927	lm.nb	CD molecules, TNF Superfamily	NM_001077508.1:1590
Ticam1-mRNA	-0.284	0.143	-0.564	-0.00437	0.821	0.677	0.997	0.0936	0.0936	Wald	B-Cell Functions, Chemokines & Receptors, Inflammation, Innate, Interleukins, Pathogen Response, TLR, Transporter Functions	NM_174989.4:2159
Gtf3c1-mRNA	-0.0996	0.0514	-0.2	0.00117	0.933	0.87	1	0.0939	0.0939	loglinear		NM_207239.1:4586
Map4k2-mRNA	-0.274	0.142	-0.553	0.00373	0.827	0.682	1	0.0944	0.0944	lm.nb	Innate	NM_009006.2:666
Casp1-mRNA	-0.268	0.139	-0.54	0.00415	0.831	0.688	1	0.0949	0.0949	lm.nb	Cytokines & Receptors, Innate, Interleukins, Microglial Functions	NM_009807.2:259
Atg16l1-mRNA	0.0597	0.031	-0.00108	0.121	1.04	0.999	1.09	0.0956	0.0956	loglinear	Transporter Functions	NM_001205391.1:280
Itga6-mRNA	-0.0766	0.0398	-0.155	0.0014	0.948	0.898	1	0.0957	0.0957	loglinear	Adhesion, Apoptosis, CD molecules, Leukocyte Functions	NM_008397.3:910
C7-mRNA	0.98	0.512	-0.0236	1.98	1.97	0.984	3.96	0.0972	0.0972	lm.nb	Complement Pathway, Innate	XM_356827.6:215
Cd48-mRNA	0.337	0.177	-0.00981	0.683	1.26	0.993	1.61	0.0985	0.0985	lm.nb	CD molecules, T-Cell Functions	NM_007649.4:370
Itgb1-mRNA	0.138	0.073	-0.00475	0.281	1.1	0.997	1.22	0.1	0.1	loglinear	Adhesion, CD molecules, Cell Cycle, Leukocyte Functions	NM_010578.1:1855
C2-mRNA	0.383	0.203	-0.015	0.781	1.3	0.99	1.72	0.101	0.101	lm.nb	Complement Pathway, Innate	NM_013484.2:2359
Pin1-mRNA	-0.241	0.127	-0.49	0.00705	0.846	0.712	1	0.106	0.106	Wald	Cell Cycle, Cytokines & Receptors, Innate	NM_023371.3:2480
Abcb1a-mRNA	0.203	0.109	-0.0114	0.418	1.15	0.992	1.34	0.106	0.106	lm.nb	CD molecules, Cell Cycle, Transporter Functions	NM_011076.1:2600
H2-T23-mRNA	-0.487	0.263	-1	0.0276	0.713	0.499	1.02	0.106	0.106	lm.nb	Antigen Processing, MHC, T-Cell Functions	NM_010398.3:441
Hsd11b1-mRNA	0.302	0.163	-0.0176	0.621	1.23	0.988	1.54	0.106	0.106	lm.nb	Basic Cell Functions	NM_008288.2:110
Jak1-mRNA	0.165	0.0895	-0.0106	0.34	1.12	0.993	1.27	0.108	0.108	loglinear	Chemokines & Receptors, Cytokines & Receptors, Innate, T-Cell Functions	NM_146145.2:4080
Tollip-mRNA	-0.126	0.0688	-0.261	0.00838	0.916	0.834	1.01	0.109	0.109	loglinear	Inflammation, Innate, Interleukins	NM_023764.3:260
Nt5e-mRNA	0.208	0.115	-0.0164	0.433	1.16	0.989	1.35	0.112	0.112	lm.nb	B-Cell Functions, CD molecules, Inflammation	NM_011851.3:1600
Kdr-mRNA	0.392	0.216	-0.0314	0.815	1.31	0.978	1.76	0.112	0.112	lm.nb	Adhesion, Apoptosis, Cancer Progression	NM_010612.2:995
Cxcr3-mRNA	-0.515	0.285	-1.07	0.0441	0.7	0.475	1.03	0.114	0.114	lm.nb	Adaptive, CD molecules, Chemokines & Receptors, Cytokines & Receptors, Innate, T-Cell Functions	NM_009910.2:605
Ccrl2-mRNA	-0.512	0.284	-1.07	0.0456	0.701	0.477	1.03	0.115	0.115	lm.nb	Adaptive, Chemokines & Receptors, Inflammation	NM_017466.4:655
Pik3cg-mRNA	0.32	0.178	-0.0291	0.668	1.25	0.98	1.59	0.116	0.116	lm.nb	Apoptosis, Inflammation, Innate	NM_020272.2:2890
Cxcr4-mRNA	-0.393	0.219	-0.822	0.0362	0.762	0.566	1.03	0.116	0.116	lm.nb	CD molecules, Chemokines & Receptors, Cytokines & Receptors, Dendritic Cell Functions, Inflammation, T-Cell Functions, Transporter Functions	NM_009911.3:704
Fas-mRNA	0.308	0.179	-0.0418	0.658	1.24	0.971	1.58	0.128	0.128	lm.nb	B-Cell Functions, CD molecules, Inflammation, T-Cell Functions, TNF Superfamily , Transporter Functions	NM_007987.2:596
Pdgfrb-mRNA	-0.267	0.155	-0.571	0.0363	0.831	0.673	1.03	0.128	0.128	lm.nb	CD molecules	NM_008809.1:1185
Bst1-mRNA	-0.459	0.267	-0.982	0.0634	0.727	0.506	1.04	0.129	0.129	lm.nb	CD molecules, Humoral	NM_009763.3:854
Mertk-mRNA	0.264	0.155	-0.04	0.568	1.2	0.973	1.48	0.132	0.132	lm.nb	Adhesion, Apoptosis, NK Cell Functions, Transporter Functions	NM_008587.1:1320
Irak1-mRNA	-0.0925	0.0544	-0.199	0.0142	0.938	0.871	1.01	0.133	0.133	loglinear	Cytokines & Receptors, Innate, Pathogen Response, TLR	NM_008363.2:951
Cxcl12-mRNA	0.412	0.243	-0.0645	0.889	1.33	0.956	1.85	0.134	0.134	lm.nb	Chemokines & Receptors, Cytokines & Receptors, Leukocyte Functions, T-Cell Functions, Transporter Functions	NM_021704.3:259
Ccl27a-mRNA	-0.169	0.0977	-0.361	0.0226	0.889	0.779	1.02	0.135	0.135	Wald	Cytokines & Receptors	NM_001048179.1:265
Ifih1-mRNA	-0.385	0.228	-0.832	0.0617	0.766	0.562	1.04	0.135	0.135	lm.nb	Apoptosis, Innate, Interferon	NM_027835.2:1997
Atm-mRNA	-0.156	0.0921	-0.336	0.025	0.898	0.792	1.02	0.135	0.135	lm.nb	Apoptosis, B-Cell Functions, Cell Cycle, Senescence	NM_007499.2:5543
Serping1-mRNA	0.424	0.252	-0.069	0.918	1.34	0.953	1.89	0.136	0.136	lm.nb	Complement Pathway, Innate	NM_009776.3:1480
Hc-mRNA	-0.72	0.429	-1.56	0.121	0.607	0.339	1.09	0.137	0.137	lm.nb	Chemokines & Receptors, Complement Pathway, Cytokines & Receptors, Inflammation, Innate, Leukocyte Functions, Macrophage Functions	NM_010406.1:1065
Ltf-mRNA	-1.94	1.13	-4.16	0.285	0.261	0.056	1.22	0.138	0.138	Wald	Humoral, Transporter Functions	NM_008522.3:2545
Jak2-mRNA	-0.0846	0.0507	-0.184	0.0148	0.943	0.88	1.01	0.139	0.139	loglinear	Adaptive, Cytokines & Receptors, Innate, Interleukins, T-Cell Functions	NM_008413.2:1049
Lif-mRNA	-0.158	0.0955	-0.346	0.0287	0.896	0.787	1.02	0.141	0.141	loglinear	Cytokines & Receptors	NM_008501.2:3435
Gfi1-mRNA	0.239	0.143	-0.0421	0.52	1.18	0.971	1.43	0.147	0.147	Wald	Interleukins, T-Cell Functions, TLR	NM_010278.2:1875
Klra6-mRNA	1.48	0.891	-0.264	3.23	2.8	0.833	9.39	0.147	0.147	Wald	Adhesion, NK Cell Functions	NM_008464.2:880
Dusp4-mRNA	-0.266	0.163	-0.586	0.0541	0.832	0.666	1.04	0.147	0.147	lm.nb	Basic Cell Functions, Innate	NM_176933.4:2200
Ifnar1-mRNA	0.109	0.0673	-0.0226	0.241	1.08	0.984	1.18	0.148	0.148	loglinear	Adaptive, Interferon, T-Cell Functions	NM_010508.1:1195
Spn-mRNA	0.264	0.163	-0.0548	0.583	1.2	0.963	1.5	0.149	0.149	lm.nb	Adhesion, Apoptosis, CD molecules, T-Cell Functions	NM_001037810.1:726
Tek-mRNA	-0.329	0.203	-0.727	0.0698	0.796	0.604	1.05	0.15	0.15	lm.nb	Adhesion, Apoptosis, Cancer Progression	NM_013690.2:3580
Cd84-mRNA	0.274	0.17	-0.0604	0.608	1.21	0.959	1.52	0.152	0.152	lm.nb	Adhesion, CD molecules	NM_001252472.1:188
Lamp2-mRNA	0.139	0.088	-0.0332	0.312	1.1	0.977	1.24	0.158	0.158	loglinear	CD molecules	NM_001017959.1:908
Spp1-mRNA	0.36	0.228	-0.0872	0.807	1.28	0.941	1.75	0.159	0.159	lm.nb	Adhesion, Apoptosis, Cytokines & Receptors, T-Cell Functions	NM_009263.3:420
C4b-mRNA	0.437	0.278	-0.108	0.982	1.35	0.928	1.98	0.16	0.16	lm.nb	Complement Pathway, Humoral, Inflammation, Innate	NM_009780.2:491
Il1r2-mRNA	-0.204	0.131	-0.46	0.0517	0.868	0.727	1.04	0.162	0.162	lm.nb	B-Cell Functions, CD molecules, Cytokines & Receptors, Interleukins	NM_010555.4:458
Tfrc-mRNA	-0.138	0.0889	-0.313	0.036	0.909	0.805	1.03	0.164	0.164	lm.nb	CD molecules, Transporter Functions	NM_011638.3:1930
Ikzf2-mRNA	-0.492	0.316	-1.11	0.128	0.711	0.463	1.09	0.164	0.164	lm.nb	T-Cell Functions	NM_011770.4:7230
Il16-mRNA	0.291	0.189	-0.0791	0.66	1.22	0.947	1.58	0.167	0.167	lm.nb	Chemokines & Receptors, Cytokines & Receptors, Interleukins, Leukocyte Functions	NM_010551.3:3095
Il18-mRNA	-0.229	0.149	-0.52	0.0627	0.853	0.697	1.04	0.168	0.168	lm.nb	Adaptive, Chemokines & Receptors, Cytokines & Receptors, Inflammation, Interleukins, Macrophage Functions, T-Cell Functions	NM_008360.1:270
Cdkn1a-mRNA	0.172	0.113	-0.049	0.394	1.13	0.967	1.31	0.171	0.171	loglinear	B-Cell Functions, Cancer Progression, Cell Cycle, Senescence	NM_007669.4:1670
C3-mRNA	0.476	0.312	-0.136	1.09	1.39	0.91	2.12	0.171	0.171	lm.nb	Cancer Progression, Complement Pathway, Inflammation, Innate, Transporter Functions	NM_009778.2:285
Isg15-mRNA	-0.407	0.267	-0.931	0.117	0.754	0.524	1.08	0.171	0.171	lm.nb	Basic Cell Functions, Innate	NM_015783.1:395
Pdcd1-mRNA	0.385	0.253	-0.11	0.881	1.31	0.926	1.84	0.171	0.171	lm.nb	Apoptosis, CD molecules, Humoral, T-Cell Functions	NM_008798.1:1134
Tnfrsf1a-mRNA	0.116	0.0767	-0.0344	0.266	1.08	0.976	1.2	0.174	0.174	loglinear	CD molecules, Cytokines & Receptors, Inflammation, Interleukins, Pathogen Response, TNF Superfamily	NM_011609.2:615
Il6st-mRNA	0.232	0.155	-0.0718	0.536	1.17	0.951	1.45	0.178	0.178	lm.nb	Adaptive, CD molecules, Cytokines & Receptors, Inflammation, Interleukins, T-Cell Functions	NM_010560.2:2325
Tgfbr1-mRNA	-0.148	0.0992	-0.342	0.0467	0.903	0.789	1.03	0.18	0.18	lm.nb	Apoptosis, Cancer Progression	NM_009370.2:4425
Il21r-mRNA	0.343	0.231	-0.11	0.796	1.27	0.927	1.74	0.181	0.181	lm.nb	CD molecules, Cytokines & Receptors	NM_021887.1:619
Irf3-mRNA	-0.166	0.112	-0.386	0.0535	0.891	0.765	1.04	0.182	0.182	loglinear	Adaptive, Cytokines & Receptors, Innate, Pathogen Response, Senescence, TLR	NM_016849.4:526
Txnip-mRNA	-0.257	0.174	-0.598	0.0832	0.837	0.661	1.06	0.182	0.182	lm.nb	Apoptosis, Cell Cycle, Innate	NM_023719.1:2340
Thbd-mRNA	0.177	0.12	-0.0578	0.411	1.13	0.961	1.33	0.183	0.183	lm.nb	CD molecules	NM_009378.3:2845
Psmd7-mRNA	0.091	0.0625	-0.0315	0.213	1.07	0.978	1.16	0.189	0.189	loglinear	CD molecules	NM_010817.2:1424
Cd37-mRNA	0.299	0.205	-0.104	0.701	1.23	0.931	1.63	0.189	0.189	lm.nb	B-Cell Functions, CD molecules, Humoral	NM_007645.4:180
Nfatc1-mRNA	0.175	0.122	-0.0636	0.413	1.13	0.957	1.33	0.194	0.194	loglinear	Cell Cycle, T-Cell Functions, Transporter Functions	NM_016791.4:1570
Tnfsf14-mRNA	0.152	0.104	-0.0519	0.355	1.11	0.965	1.28	0.194	0.194	Wald	Apoptosis, CD molecules, Cytokines & Receptors, T-Cell Functions, TNF Superfamily	NM_019418.2:1060
Irf2-mRNA	-0.171	0.12	-0.406	0.0635	0.888	0.755	1.04	0.196	0.196	lm.nb	Adhesion	NM_008391.2:440
Nfkb2-mRNA	-0.12	0.0845	-0.286	0.0454	0.92	0.82	1.03	0.198	0.198	loglinear	Innate	NM_019408.2:1150
Itgb2-mRNA	0.275	0.193	-0.104	0.654	1.21	0.93	1.57	0.198	0.198	lm.nb	CD molecules, Humoral, Inflammation, Leukocyte Functions, NK Cell Functions, T-Cell Functions, Transporter Functions	NM_008404.4:2542
Ccr7-mRNA	0.281	0.199	-0.108	0.671	1.22	0.928	1.59	0.2	0.2	lm.nb	Adaptive, Antigen Processing, CD molecules, Chemokines & Receptors, Humoral, Inflammation, Interferon, Interleukins, Leukocyte Functions, Macrophage Functions, T-Cell Functions	NM_007719.2:755
Nup107-mRNA	0.123	0.0873	-0.0476	0.294	1.09	0.968	1.23	0.2	0.2	loglinear	Transporter Functions	NM_134010.2:200
Cxcl10-mRNA	0.48	0.339	-0.185	1.14	1.39	0.879	2.21	0.2	0.2	lm.nb	Adaptive, Chemokines & Receptors, Cytokines & Receptors, Inflammation, Innate, Leukocyte Functions	NM_021274.1:115
Irgm2-mRNA	0.273	0.193	-0.106	0.652	1.21	0.929	1.57	0.201	0.201	lm.nb	Innate, Interferon	NM_019440.2:2555
Egr3-mRNA	0.155	0.108	-0.0568	0.367	1.11	0.961	1.29	0.201	0.201	Wald	Apoptosis	NM_018781.2:518
Ccl3-mRNA	-0.392	0.28	-0.94	0.156	0.762	0.521	1.11	0.204	0.204	lm.nb	Adaptive, Chemokines & Receptors, Cytokines & Receptors, Humoral, Inflammation, NK Cell Functions, T-Cell Functions, Transporter Functions	NM_011337.1:60
Ticam2-mRNA	0.233	0.168	-0.0971	0.562	1.18	0.935	1.48	0.209	0.209	lm.nb	Cytokines & Receptors, Inflammation, Innate, Interleukins, TLR	NM_173394.2:1243
Angpt1-mRNA	0.662	0.48	-0.279	1.6	1.58	0.824	3.04	0.21	0.21	lm.nb	Apoptosis, Cancer Progression, Innate	NM_009640.3:1350
Map2k1-mRNA	-0.128	0.0934	-0.312	0.0548	0.915	0.806	1.04	0.212	0.212	lm.nb	Adhesion, Cell Cycle, Innate, Senescence, Transporter Functions	NM_008927.3:1695
Cxcl2-mRNA	-0.304	0.223	-0.741	0.132	0.81	0.598	1.1	0.214	0.214	lm.nb	Adaptive, Chemokines & Receptors, Cytokines & Receptors, Inflammation, Innate, Leukocyte Functions	NM_009140.2:765
Slc11a1-mRNA	0.362	0.265	-0.158	0.882	1.29	0.896	1.84	0.215	0.215	lm.nb	Adaptive, Antigen Processing, Transporter Functions	NM_013612.2:945
Herc6-mRNA	0.267	0.197	-0.118	0.653	1.2	0.921	1.57	0.217	0.217	lm.nb	Basic Cell Functions	NM_025992.2:876
Mmp9-mRNA	-0.228	0.169	-0.558	0.102	0.854	0.679	1.07	0.218	0.218	lm.nb	Adhesion, Apoptosis, Cancer Progression	NM_013599.2:1570
Cd33-mRNA	0.152	0.112	-0.0684	0.372	1.11	0.954	1.29	0.219	0.219	lm.nb	Adhesion, CD molecules	NM_001111058.1:405
Itch-mRNA	-0.129	0.0956	-0.316	0.0585	0.914	0.803	1.04	0.219	0.219	loglinear	Chemokines & Receptors, Innate, T-Cell Functions	NM_008395.2:575
Tlr8-mRNA	0.27	0.2	-0.123	0.663	1.21	0.919	1.58	0.219	0.219	lm.nb	CD molecules, Inflammation, Innate, Interleukins, Pathogen Response, TLR	NM_133212.2:110
Ccr8-mRNA	-0.195	0.143	-0.475	0.085	0.874	0.72	1.06	0.221	0.221	Wald	Adaptive, Chemokines & Receptors	NM_007720.2:426
Icosl-mRNA	0.201	0.151	-0.094	0.497	1.15	0.937	1.41	0.223	0.223	lm.nb	B-Cell Functions, CD molecules, Interleukins, T-Cell Functions	NM_015790.3:349
H2-M3-mRNA	0.226	0.171	-0.108	0.561	1.17	0.928	1.48	0.227	0.227	lm.nb	Antigen Processing, MHC, NK Cell Functions, T-Cell Functions	NM_013819.2:1180
Ecsit-mRNA	-0.138	0.106	-0.347	0.0708	0.909	0.786	1.05	0.236	0.236	loglinear	Innate	NM_001253897.1:348
Vhl-mRNA	0.0943	0.073	-0.0488	0.237	1.07	0.967	1.18	0.238	0.238	loglinear	Cancer Progression	NM_009507.3:820
C1ra-mRNA	0.266	0.206	-0.138	0.67	1.2	0.909	1.59	0.238	0.238	lm.nb	Complement Pathway, Innate	NM_023143.3:1923
Selplg-mRNA	0.211	0.164	-0.11	0.532	1.16	0.926	1.45	0.239	0.239	lm.nb	Adhesion, CD molecules, Leukocyte Functions	NM_009151.3:1712
Nrp1-mRNA	0.165	0.128	-0.0868	0.416	1.12	0.942	1.33	0.24	0.24	lm.nb	Adhesion, CD molecules	NM_008737.2:1190
Fpr2-mRNA	0.303	0.236	-0.16	0.766	1.23	0.895	1.7	0.241	0.241	lm.nb	Adaptive, Basic Cell Functions, Inflammation	NM_008039.2:1015
Klra17-mRNA	0.319	0.253	-0.176	0.814	1.25	0.885	1.76	0.247	0.247	loglinear	NK Cell Functions	NM_133203.4:58
Egr2-mRNA	0.176	0.137	-0.0934	0.445	1.13	0.937	1.36	0.248	0.248	Wald		NM_010118.2:1785
Il1b-mRNA	-0.323	0.261	-0.835	0.19	0.8	0.561	1.14	0.257	0.257	lm.nb	Adaptive, Chemokines & Receptors, Humoral, Inflammation, Innate, Interleukins, Macrophage Functions, Pathogen Response, T-Cell Functions, Transporter Functions	NM_008361.3:1120
Ccl5-mRNA	0.438	0.357	-0.262	1.14	1.35	0.834	2.2	0.26	0.26	lm.nb	Adaptive, Cancer Progression, Chemokines & Receptors, Dendritic Cell Functions, Inflammation, Innate, Macrophage Functions, NK Cell Functions, T-Cell Functions, Transporter Functions	NM_013653.3:240
Tigit-mRNA	0.171	0.14	-0.103	0.444	1.13	0.931	1.36	0.262	0.262	lm.nb	Interleukins, T-Cell Functions	NM_001146325.1:730
Tgfbr2-mRNA	-0.115	0.0941	-0.299	0.07	0.924	0.813	1.05	0.263	0.263	lm.nb	Apoptosis, Cancer Progression	NM_009371.2:475
Cmpk2-mRNA	-0.284	0.234	-0.742	0.174	0.821	0.598	1.13	0.263	0.263	lm.nb	Basic Cell Functions	NM_020557.4:1600
Bax-mRNA	0.109	0.0897	-0.0672	0.284	1.08	0.955	1.22	0.265	0.265	loglinear	Apoptosis, Transporter Functions	NM_007527.3:735
Dusp6-mRNA	-0.115	0.0959	-0.302	0.0734	0.924	0.811	1.05	0.271	0.271	lm.nb	Apoptosis, Innate	NM_026268.2:1648
Egfr-mRNA	0.251	0.21	-0.162	0.663	1.19	0.894	1.58	0.273	0.273	lm.nb	Apoptosis, Cancer Progression	NM_207655.2:1335
Cfb-mRNA	-0.233	0.196	-0.618	0.151	0.851	0.651	1.11	0.273	0.273	lm.nb	Complement Pathway, Innate	NM_008198.2:1685
Ifngr1-mRNA	0.0965	0.0813	-0.0628	0.256	1.07	0.957	1.19	0.274	0.274	loglinear	Adaptive, CD molecules, Cytokines & Receptors, Innate, Interferon	NM_010511.2:985
Itgax-mRNA	-0.344	0.29	-0.912	0.224	0.788	0.531	1.17	0.274	0.274	lm.nb	Adhesion, CD molecules, Innate, T-Cell Functions	NM_021334.2:327
Ltbr-mRNA	-0.114	0.0971	-0.304	0.0764	0.924	0.81	1.05	0.279	0.279	lm.nb	Apoptosis, TNF Superfamily	NM_010736.3:1962
Tlr6-mRNA	-0.108	0.0913	-0.287	0.0708	0.928	0.82	1.05	0.281	0.281	Wald	Adaptive, CD molecules, Inflammation, Innate, Interleukins, Microglial Functions, Pathogen Response, T-Cell Functions, TLR	NM_011604.3:475
Nfatc3-mRNA	-0.102	0.0872	-0.273	0.0692	0.932	0.828	1.05	0.282	0.282	loglinear		NM_010901.2:2260
Tlr2-mRNA	0.249	0.215	-0.172	0.67	1.19	0.887	1.59	0.285	0.285	lm.nb	CD molecules, Inflammation, Innate, Leukocyte Functions, TLR	NM_011905.2:255
Batf-mRNA	0.231	0.201	-0.163	0.624	1.17	0.893	1.54	0.288	0.288	lm.nb		NM_016767.2:750
Zbp1-mRNA	0.262	0.228	-0.186	0.71	1.2	0.879	1.64	0.289	0.289	lm.nb	Innate	NM_021394.2:473
Il2rb-mRNA	0.286	0.251	-0.206	0.778	1.22	0.867	1.71	0.292	0.292	lm.nb	CD molecules, Cytokines & Receptors, Interleukins, NK Cell Functions	NM_008368.3:2365
Atg12-mRNA	-0.0889	0.0782	-0.242	0.0644	0.94	0.845	1.05	0.293	0.293	loglinear	Innate, Transporter Functions	NM_026217.1:1800
Ptprc-mRNA	0.231	0.208	-0.178	0.639	1.17	0.884	1.56	0.305	0.305	lm.nb	B-Cell Functions, CD molecules, Cytokines & Receptors, T-Cell Functions	NM_011210.3:2320
Ctsl-mRNA	-0.119	0.108	-0.33	0.0925	0.921	0.796	1.07	0.307	0.307	lm.nb	Basic Cell Functions	NM_009984.3:45
Tlr7-mRNA	0.18	0.165	-0.143	0.503	1.13	0.905	1.42	0.311	0.311	lm.nb	Chemokines & Receptors, Inflammation, Innate, Interleukins, Microglial Functions, Pathogen Response, TLR	NM_133211.3:3210
Hmgb1-mRNA	0.0942	0.0882	-0.0786	0.267	1.07	0.947	1.2	0.321	0.321	loglinear	Adaptive, Apoptosis, Inflammation, Innate, Pathogen Response	NM_010439.3:1574
Ctss-mRNA	0.211	0.198	-0.178	0.599	1.16	0.884	1.51	0.323	0.323	lm.nb	Innate	NM_021281.2:740
Map3k1-mRNA	0.102	0.0959	-0.0864	0.29	1.07	0.942	1.22	0.325	0.325	loglinear	Apoptosis, Innate	NM_011945.2:1640
Ptgs2-mRNA	0.146	0.139	-0.126	0.417	1.11	0.916	1.34	0.329	0.329	lm.nb	Apoptosis, Inflammation, Pathogen Response	NM_011198.3:675
Ddx60-mRNA	-0.255	0.243	-0.731	0.222	0.838	0.602	1.17	0.33	0.33	lm.nb	Basic Cell Functions	NM_001081215.1:2965
Flt3l-mRNA	-0.198	0.19	-0.571	0.174	0.872	0.673	1.13	0.331	0.331	lm.nb	Cytokines & Receptors, NK Cell Functions	NM_013520.2:529
Tie1-mRNA	-0.204	0.197	-0.59	0.182	0.868	0.664	1.13	0.334	0.334	lm.nb	Cancer Progression	NM_011587.2:2715
Tab1-mRNA	-0.0787	0.0759	-0.227	0.0701	0.947	0.854	1.05	0.334	0.334	loglinear	Basic Cell Functions, Innate	NM_025609.2:570
H2-K1-mRNA	-0.191	0.184	-0.551	0.17	0.876	0.682	1.13	0.335	0.335	lm.nb	Antigen Processing, MHC, T-Cell Functions	NM_001001892.2:1370
Sell-mRNA	0.264	0.256	-0.237	0.765	1.2	0.849	1.7	0.336	0.336	lm.nb	Adhesion, Apoptosis, CD molecules, T-Cell Functions	NM_001164059.1:664
Sh2d1b1-mRNA	-0.169	0.164	-0.49	0.152	0.89	0.712	1.11	0.338	0.338	lm.nb	Interferon, NK Cell Functions	NM_012009.4:973
Blnk-mRNA	-0.239	0.232	-0.694	0.216	0.847	0.618	1.16	0.338	0.338	lm.nb	B-Cell Functions, Humoral	NM_008528.4:1546
Rel-mRNA	0.108	0.107	-0.102	0.319	1.08	0.932	1.25	0.347	0.347	lm.nb	Cytokines & Receptors, Interleukins, T-Cell Functions	NM_009044.2:1290
Lgals3-mRNA	-0.145	0.145	-0.43	0.139	0.904	0.742	1.1	0.351	0.351	lm.nb	Innate, T-Cell Functions	NM_001145953.1:665
Tnfrsf14-mRNA	0.246	0.249	-0.242	0.734	1.19	0.846	1.66	0.356	0.356	lm.nb	CD molecules, T-Cell Functions, TNF Superfamily	NM_178931.2:625
Cd3d-mRNA	0.249	0.253	-0.248	0.745	1.19	0.842	1.68	0.359	0.359	lm.nb	CD molecules, T-Cell Functions	NM_013487.2:289
Relb-mRNA	0.0761	0.0777	-0.0761	0.228	1.05	0.949	1.17	0.36	0.36	loglinear	Antigen Processing, Dendritic Cell Functions, T-Cell Functions	NM_009046.2:2013
Lck-mRNA	0.285	0.292	-0.286	0.857	1.22	0.82	1.81	0.361	0.361	lm.nb	Apoptosis, B-Cell Functions, T-Cell Functions	NM_010693.2:1180
Prkce-mRNA	-0.0976	0.101	-0.296	0.1	0.935	0.815	1.07	0.366	0.366	loglinear	Cell Cycle, Cytokines & Receptors, Macrophage Functions, TLR, Transporter Functions	NM_011104.2:1510
Map3k7-mRNA	-0.213	0.222	-0.648	0.221	0.862	0.638	1.17	0.368	0.368	lm.nb	Apoptosis, Innate, T-Cell Functions, TLR	NM_009316.1:822
Clec4n-mRNA	0.181	0.189	-0.189	0.551	1.13	0.877	1.47	0.369	0.369	lm.nb	Cytokines & Receptors, Innate	NM_001190320.1:441
Mavs-mRNA	-0.1	0.105	-0.306	0.106	0.933	0.809	1.08	0.372	0.372	loglinear	Innate, Interferon, Interleukins	NM_144888.1:2510
Ikbkb-mRNA	-0.0681	0.0724	-0.21	0.0738	0.954	0.865	1.05	0.378	0.378	loglinear	B-Cell Functions, Innate	NM_010546.2:498
Ifi44-mRNA	-0.274	0.292	-0.848	0.299	0.827	0.556	1.23	0.38	0.38	lm.nb	Interferon	NM_133871.2:990
Prf1-mRNA	-0.278	0.301	-0.867	0.311	0.825	0.548	1.24	0.386	0.386	lm.nb		NM_011073.2:1350
Atg10-mRNA	0.0936	0.103	-0.108	0.295	1.07	0.928	1.23	0.394	0.394	lm.nb	Transporter Functions	NM_025770.3:46
Ythdf2-mRNA	-0.0468	0.0524	-0.149	0.0558	0.968	0.902	1.04	0.401	0.401	loglinear	Basic Cell Functions, Humoral	NM_145393.4:750
Tlr4-mRNA	-0.0914	0.103	-0.293	0.111	0.939	0.816	1.08	0.405	0.405	lm.nb	Adaptive, CD molecules, Chemokines & Receptors, Inflammation, Innate, Interleukins, Pathogen Response, T-Cell Functions, TLR	NM_021297.2:2510
Msln-mRNA	0.152	0.172	-0.185	0.489	1.11	0.88	1.4	0.405	0.405	lm.nb	Adhesion, Cancer Progression	NM_018857.1:346
Crebbp-mRNA	-0.0763	0.0862	-0.245	0.0926	0.949	0.844	1.07	0.405	0.405	loglinear	Cancer Progression, Innate, T-Cell Functions	NM_001025432.1:3770
Cd36-mRNA	0.185	0.21	-0.227	0.597	1.14	0.855	1.51	0.407	0.407	lm.nb	Cancer Progression, CD molecules, Innate, Transporter Functions	NM_007643.3:1520
Smad2-mRNA	0.0431	0.0489	-0.0528	0.139	1.03	0.964	1.1	0.407	0.407	loglinear	Cancer Progression	NM_010754.4:880
Tbk1-mRNA	-0.0882	0.1	-0.285	0.108	0.941	0.821	1.08	0.408	0.408	loglinear	Innate, Interferon, Pathogen Response, TLR	NM_019786.4:440
Ifitm1-mRNA	-0.0946	0.108	-0.307	0.118	0.937	0.808	1.09	0.412	0.412	loglinear	CD molecules, Innate, Interferon	NM_001112715.1:412
Stat1-mRNA	0.213	0.244	-0.265	0.691	1.16	0.832	1.61	0.412	0.412	lm.nb	Adaptive, Cytokines & Receptors, Innate, T-Cell Functions	NM_009283.3:1590
Nod1-mRNA	0.179	0.206	-0.224	0.583	1.13	0.856	1.5	0.413	0.413	lm.nb	Antigen Processing, Innate, Interleukins, Transporter Functions	NM_172729.2:1446
Cd44-mRNA	0.106	0.121	-0.132	0.343	1.08	0.913	1.27	0.416	0.416	Wald	Cancer Progression, Cytokines & Receptors, Transporter Functions	NM_009851.2:112
Mapk14-mRNA	0.0542	0.0629	-0.0691	0.177	1.04	0.953	1.13	0.417	0.417	loglinear	Innate, Senescence, Transporter Functions	NM_001168513.1:114
Cd200r1-mRNA	0.162	0.189	-0.208	0.531	1.12	0.866	1.45	0.419	0.419	lm.nb	B-Cell Functions	NM_021325.3:1090
Klrd1-mRNA	0.22	0.259	-0.287	0.728	1.16	0.819	1.66	0.423	0.423	lm.nb	NK Cell Functions	NM_010654.2:434
Il1rap-mRNA	-0.0824	0.0972	-0.273	0.108	0.944	0.828	1.08	0.425	0.425	loglinear	Cytokines & Receptors, Inflammation, Innate, Interleukins	NM_008364.2:2415
Reps1-mRNA	0.0514	0.0609	-0.068	0.171	1.04	0.954	1.13	0.427	0.427	loglinear	Basic Cell Functions	NM_001111065.1:294
Cd80-mRNA	0.155	0.186	-0.21	0.519	1.11	0.864	1.43	0.434	0.434	lm.nb	Adaptive, CD molecules, T-Cell Functions	NM_009855.2:210
Cd3g-mRNA	0.227	0.274	-0.309	0.763	1.17	0.807	1.7	0.435	0.435	lm.nb	Apoptosis, CD molecules, T-Cell Functions, Transporter Functions	NM_009850.2:430
Akt3-mRNA	0.0796	0.0962	-0.109	0.268	1.06	0.927	1.2	0.435	0.435	loglinear	Cancer Progression, Transporter Functions	NM_011785.3:2494
Tmem173-mRNA	-0.0947	0.117	-0.324	0.135	0.936	0.799	1.1	0.445	0.445	lm.nb	Apoptosis, Innate, Interferon	NM_028261.1:1792
Cd8a-mRNA	0.249	0.312	-0.362	0.86	1.19	0.778	1.82	0.451	0.451	lm.nb	Adaptive, CD molecules, Innate, T-Cell Functions	NM_001081110.2:355
Il7r-mRNA	-0.185	0.236	-0.649	0.278	0.879	0.638	1.21	0.459	0.459	lm.nb	B-Cell Functions, CD molecules, Cytokines & Receptors, T-Cell Functions	NM_008372.3:1020
Ccnd3-mRNA	0.0682	0.0873	-0.103	0.239	1.05	0.931	1.18	0.46	0.46	loglinear	Cell Cycle, T-Cell Functions	NM_007632.2:1311
C1qbp-mRNA	-0.0629	0.0812	-0.222	0.0963	0.957	0.857	1.07	0.464	0.464	loglinear	Adaptive, CD molecules, Complement Pathway, Inflammation	NM_007573.2:630
Icos-mRNA	0.198	0.259	-0.31	0.706	1.15	0.807	1.63	0.47	0.47	lm.nb	CD molecules, T-Cell Functions	NM_017480.1:142
Smad4-mRNA	0.0658	0.0866	-0.104	0.236	1.05	0.93	1.18	0.472	0.472	lm.nb	Cancer Progression	NM_008540.2:2885
Itgal-mRNA	0.206	0.274	-0.33	0.742	1.15	0.795	1.67	0.476	0.476	lm.nb	Adhesion, CD molecules, Leukocyte Functions, T-Cell Functions	NM_008400.2:950
H2-Eb1-mRNA	0.187	0.248	-0.3	0.673	1.14	0.812	1.59	0.476	0.476	lm.nb	Antigen Processing, Interleukins, MHC	NM_010382.2:935
Gpi1-mRNA	-0.0725	0.0965	-0.262	0.117	0.951	0.834	1.08	0.477	0.477	loglinear	Apoptosis, Cytokines & Receptors, Humoral	NM_008155.4:1540
Fadd-mRNA	-0.0909	0.121	-0.328	0.146	0.939	0.797	1.11	0.477	0.477	lm.nb	Apoptosis, Innate, Interferon, Interleukins	NM_010175.5:2641
H2-D1-mRNA	-0.123	0.164	-0.444	0.198	0.919	0.735	1.15	0.479	0.479	lm.nb	Antigen Processing, MHC, T-Cell Functions	NM_010380.3:1133
Yy1-mRNA	-0.0409	0.0548	-0.148	0.0666	0.972	0.902	1.05	0.48	0.48	loglinear	T-Cell Functions	NM_009537.3:760
Dpp4-mRNA	0.188	0.252	-0.307	0.682	1.14	0.809	1.6	0.481	0.481	lm.nb	B-Cell Functions, CD molecules, T-Cell Functions	NM_001159543.1:1303
Smad3-mRNA	-0.0513	0.0699	-0.188	0.0857	0.965	0.878	1.06	0.487	0.487	loglinear	Cancer Progression	NM_016769.3:1845
Socs1-mRNA	0.204	0.279	-0.342	0.75	1.15	0.789	1.68	0.488	0.488	lm.nb	Cytokines & Receptors, T-Cell Functions	NM_009896.2:1020
Igf1r-mRNA	0.0622	0.0852	-0.105	0.229	1.04	0.93	1.17	0.489	0.489	loglinear	CD molecules, Cytokines & Receptors, Senescence	NM_010513.2:3390
Ctsh-mRNA	-0.143	0.197	-0.529	0.243	0.906	0.693	1.18	0.491	0.491	lm.nb	Apoptosis, MHC, T-Cell Functions	NM_007801.2:1090
Cd47-mRNA	0.0689	0.095	-0.117	0.255	1.05	0.922	1.19	0.492	0.492	loglinear	CD molecules, Inflammation, T-Cell Functions, Transporter Functions	NM_010581.3:165
Atg5-mRNA	0.076	0.105	-0.13	0.282	1.05	0.914	1.22	0.493	0.493	lm.nb	Apoptosis, Innate, Transporter Functions	NM_053069.5:2142
H2-Aa-mRNA	0.173	0.241	-0.299	0.645	1.13	0.813	1.56	0.495	0.495	lm.nb	Antigen Processing, Interferon, MHC, T-Cell Functions	NM_010378.2:450
Cmah-mRNA	-0.294	0.41	-1.1	0.509	0.816	0.468	1.42	0.496	0.496	lm.nb	Transporter Functions	NM_001111110.2:664
H2-DMb1-mRNA	-0.149	0.208	-0.558	0.259	0.902	0.679	1.2	0.497	0.497	lm.nb	Antigen Processing, MHC	NM_010387.2:1089
Entpd1-mRNA	0.149	0.208	-0.259	0.557	1.11	0.836	1.47	0.498	0.498	lm.nb	CD molecules	NM_009848.3:2062
Angpt2-mRNA	0.144	0.201	-0.251	0.539	1.1	0.84	1.45	0.498	0.498	lm.nb	Adhesion, Cancer Progression	NM_007426.3:2020
Ly9-mRNA	0.216	0.306	-0.383	0.815	1.16	0.767	1.76	0.502	0.502	lm.nb	Adhesion, CD molecules	NM_008534.2:1190
Syk-mRNA	0.121	0.172	-0.217	0.459	1.09	0.86	1.37	0.506	0.506	lm.nb	B-Cell Functions, Innate, Interleukins, Leukocyte Functions, Macrophage Functions, T-Cell Functions, Transporter Functions	NM_001198977.1:2064
Xaf1-mRNA	0.126	0.179	-0.226	0.477	1.09	0.855	1.39	0.506	0.506	lm.nb	Apoptosis	NM_001037713.3:100
Cd68-mRNA	0.113	0.163	-0.205	0.432	1.08	0.867	1.35	0.508	0.508	lm.nb	CD molecules	NM_009853.1:636
Cyfip2-mRNA	0.179	0.259	-0.329	0.687	1.13	0.796	1.61	0.512	0.512	lm.nb	Adhesion, Apoptosis, Innate	NM_001252459.1:1136
Cd99-mRNA	0.0623	0.0907	-0.115	0.24	1.04	0.923	1.18	0.514	0.514	loglinear	CD molecules	NM_025584.2:716
Abcg1-mRNA	-0.192	0.281	-0.743	0.359	0.876	0.598	1.28	0.517	0.517	lm.nb	Innate, Transporter Functions	NM_009593.1:295
Sele-mRNA	1.3	1.9	-2.43	5.03	2.46	0.185	32.7	0.52	0.52	Wald	Adaptive, Cancer Progression, CD molecules, Inflammation, Interleukins, Leukocyte Functions	NM_011345.2:2575
Cxcl14-mRNA	-0.153	0.227	-0.599	0.293	0.899	0.66	1.23	0.523	0.523	lm.nb	Adaptive, Chemokines & Receptors, Cytokines & Receptors, Inflammation	XM_006517307.1:446
H2-Ab1-mRNA	0.163	0.245	-0.317	0.642	1.12	0.803	1.56	0.527	0.527	lm.nb	Antigen Processing, Interferon, MHC, T-Cell Functions	NM_207105.2:164
Clec7a-mRNA	-0.199	0.3	-0.787	0.389	0.871	0.579	1.31	0.529	0.529	lm.nb	Inflammation, Innate, Leukocyte Functions, Transporter Functions	NM_020008.2:1008
Card11-mRNA	-0.166	0.251	-0.657	0.325	0.891	0.634	1.25	0.529	0.529	lm.nb	B-Cell Functions, Cytokines & Receptors, Interleukins, T-Cell Functions	NM_175362.2:545
Irf1-mRNA	0.119	0.182	-0.238	0.476	1.09	0.848	1.39	0.534	0.534	lm.nb	Interleukins, T-Cell Functions	NM_008390.1:365
Cd276-mRNA	0.0449	0.0687	-0.0898	0.18	1.03	0.94	1.13	0.534	0.534	loglinear	CD molecules, Inflammation, Interleukins, T-Cell Functions	NM_133983.4:1278
Prkcd-mRNA	-0.0582	0.0895	-0.234	0.117	0.96	0.85	1.08	0.537	0.537	loglinear	Apoptosis, B-Cell Functions, Senescence, Transporter Functions	NM_011103.2:1265
H2-DMa-mRNA	0.142	0.22	-0.29	0.574	1.1	0.818	1.49	0.539	0.539	lm.nb	Antigen Processing, MHC, T-Cell Functions	NM_010386.3:530
Irf8-mRNA	0.135	0.214	-0.286	0.555	1.1	0.82	1.47	0.55	0.55	lm.nb	Interferon, Interleukins, T-Cell Functions	NM_008320.3:2274
Nfkb1-mRNA	0.063	0.101	-0.134	0.26	1.04	0.911	1.2	0.551	0.551	loglinear	Adaptive, Cytokines & Receptors, Humoral, Inflammation, Innate, Interleukins, Senescence, T-Cell Functions	NM_008689.2:2125
Casp8-mRNA	-0.0663	0.107	-0.275	0.143	0.955	0.826	1.1	0.553	0.553	loglinear	Apoptosis, Cancer Progression, Innate, Macrophage Functions	NM_009812.2:1463
Col4a1-mRNA	-0.0872	0.141	-0.364	0.189	0.941	0.777	1.14	0.556	0.556	lm.nb	Cancer Progression	NM_009931.2:4116
Atg7-mRNA	-0.0574	0.0932	-0.24	0.125	0.961	0.847	1.09	0.557	0.557	loglinear	Apoptosis, Transporter Functions	NM_028835.1:855
Anp32b-mRNA	-0.018	0.0297	-0.0763	0.0403	0.988	0.949	1.03	0.564	0.564	loglinear	Cell Cycle	NM_130889.2:480
Traf2-mRNA	-0.0348	0.058	-0.149	0.079	0.976	0.902	1.06	0.568	0.568	loglinear	Apoptosis, Cytokines & Receptors, Innate, Interleukins, T-Cell Functions	NM_009422.2:1334
Cd3e-mRNA	0.179	0.3	-0.408	0.767	1.13	0.754	1.7	0.569	0.569	lm.nb	CD molecules, Interferon, Interleukins, T-Cell Functions	NM_007648.4:380
Gbp5-mRNA	0.206	0.345	-0.471	0.884	1.15	0.722	1.84	0.569	0.569	lm.nb	Interferon	NM_153564.2:1176
Mme-mRNA	-0.179	0.3	-0.767	0.409	0.883	0.588	1.33	0.569	0.569	lm.nb	CD molecules, Cytokines & Receptors	NM_008604.3:285
Lamp1-mRNA	0.055	0.0958	-0.133	0.243	1.04	0.912	1.18	0.584	0.584	lm.nb	CD molecules, Transporter Functions	NM_010684.2:2080
Pml-mRNA	-0.0533	0.0945	-0.238	0.132	0.964	0.848	1.1	0.59	0.59	lm.nb	Apoptosis, Cell Cycle, MHC	NM_008884.5:616
Egr1-mRNA	-0.0792	0.146	-0.365	0.207	0.947	0.776	1.15	0.604	0.604	lm.nb	Interleukins, Senescence, T-Cell Functions	NM_007913.5:515
Rela-mRNA	0.0344	0.0638	-0.0905	0.159	1.02	0.939	1.12	0.606	0.606	loglinear	Innate, Interleukins, Pathogen Response	NM_009045.4:645
Cd81-mRNA	0.0647	0.121	-0.172	0.302	1.05	0.887	1.23	0.609	0.609	lm.nb	B-Cell Functions, CD molecules	NM_133655.2:575
Traf6-mRNA	-0.0623	0.118	-0.293	0.168	0.958	0.816	1.12	0.613	0.613	loglinear	Cytokines & Receptors, Innate, Interleukins, T-Cell Functions, TLR	NM_009424.2:980
Ifi27-mRNA	-0.0717	0.136	-0.337	0.194	0.952	0.791	1.14	0.613	0.613	lm.nb	Interferon, NK Cell Functions	NM_026790.2:166
Il18r1-mRNA	-0.124	0.235	-0.585	0.338	0.918	0.667	1.26	0.616	0.616	lm.nb	CD molecules, Innate, T-Cell Functions	NM_001161842.1:620
Tnfsf10-mRNA	-0.156	0.298	-0.741	0.428	0.897	0.598	1.35	0.616	0.616	lm.nb	Apoptosis, CD molecules, Cytokines & Receptors, TNF Superfamily	NM_009425.2:2055
A2m-mRNA	-0.969	1.83	-4.57	2.63	0.511	0.0422	6.18	0.617	0.617	Wald	Complement Pathway, Innate, Interleukins	NM_175628.3:2128
Icam2-mRNA	-0.0861	0.168	-0.416	0.244	0.942	0.75	1.18	0.625	0.625	lm.nb	Adhesion, CD molecules	NM_010494.1:375
Mif-mRNA	-0.0557	0.109	-0.27	0.159	0.962	0.829	1.12	0.627	0.627	lm.nb	B-Cell Functions, Cytokines & Receptors, Inflammation, Innate, Transporter Functions	NM_010798.2:373
Mapk11-mRNA	-0.0427	0.0857	-0.211	0.125	0.971	0.864	1.09	0.634	0.634	loglinear	Basic Cell Functions, Innate	NM_011161.5:396
Thbs1-mRNA	0.0718	0.146	-0.215	0.359	1.05	0.861	1.28	0.639	0.639	lm.nb	Adaptive, Cell Cycle, Inflammation, Macrophage Functions	NM_011580.3:702
Bid-mRNA	0.0545	0.113	-0.168	0.277	1.04	0.89	1.21	0.646	0.646	lm.nb	Apoptosis, Cell Cycle, Innate	NM_007544.3:1307
Cxcr6-mRNA	0.152	0.319	-0.472	0.776	1.11	0.721	1.71	0.648	0.648	lm.nb	CD molecules, Chemokines & Receptors, Innate	NM_030712.4:650
Icam4-mRNA	-0.0578	0.121	-0.296	0.18	0.961	0.815	1.13	0.651	0.651	Wald	Adhesion, CD molecules	NM_023892.2:540
C6-mRNA	-0.14	0.298	-0.724	0.443	0.907	0.605	1.36	0.652	0.652	lm.nb	Apoptosis, Complement Pathway, Innate	NM_016704.2:170
Map2k2-mRNA	-0.0161	0.0345	-0.0836	0.0514	0.989	0.944	1.04	0.655	0.655	loglinear	Basic Cell Functions, Innate	NM_023138.4:1440
Stat2-mRNA	0.0703	0.151	-0.226	0.366	1.05	0.855	1.29	0.656	0.656	lm.nb	Basic Cell Functions	NM_019963.1:362
Tfeb-mRNA	0.0638	0.138	-0.208	0.335	1.05	0.866	1.26	0.659	0.659	lm.nb	Humoral	NM_001161723.1:534
Myc-mRNA	-0.0445	0.0973	-0.235	0.146	0.97	0.85	1.11	0.661	0.661	lm.nb	Apoptosis, Cell Cycle, Senescence	NM_010849.4:630
Mcam-mRNA	-0.0834	0.189	-0.454	0.288	0.944	0.73	1.22	0.673	0.673	lm.nb	Adhesion, CD molecules	NM_023061.2:630
Cybb-mRNA	0.105	0.246	-0.377	0.588	1.08	0.77	1.5	0.682	0.682	lm.nb	Innate, Transporter Functions	NM_007807.2:1535
Tmed1-mRNA	-0.0386	0.0917	-0.218	0.141	0.974	0.86	1.1	0.687	0.687	lm.nb	T-Cell Functions, Transporter Functions	NM_010744.3:104
Icam1-mRNA	-0.0853	0.204	-0.485	0.314	0.943	0.715	1.24	0.688	0.688	lm.nb	Adaptive, Antigen Processing, CD molecules, Leukocyte Functions, T-Cell Functions, Transporter Functions	NM_010493.2:2195
Cxcl15-mRNA	0.125	0.299	-0.461	0.712	1.09	0.726	1.64	0.688	0.688	lm.nb	Cell Cycle, Chemokines & Receptors, Cytokines & Receptors, Inflammation, Interleukins	NM_011339.2:419
Stat6-mRNA	0.0353	0.0855	-0.132	0.203	1.02	0.912	1.15	0.693	0.693	lm.nb	Adaptive, Cytokines & Receptors, T-Cell Functions	NM_009284.2:3465
Eomes-mRNA	-1.15	2.83	-6.7	4.39	0.45	0.00962	21	0.698	0.698	Wald	Interferon, T-Cell Functions	NM_010136.2:2665
Cd34-mRNA	0.0488	0.121	-0.188	0.285	1.03	0.878	1.22	0.698	0.698	lm.nb	Cancer Progression, CD molecules, Interleukins, Leukocyte Functions	NM_001111059.1:560
Stat5b-mRNA	-0.0406	0.1	-0.238	0.156	0.972	0.848	1.11	0.699	0.699	loglinear	B-Cell Functions, Cell Cycle, Interleukins, NK Cell Functions, T-Cell Functions	NM_011489.3:4855
Cd274-mRNA	0.112	0.28	-0.437	0.661	1.08	0.739	1.58	0.701	0.701	lm.nb	CD molecules, T-Cell Functions	NM_021893.2:515
Ccl4-mRNA	-0.136	0.352	-0.825	0.553	0.91	0.564	1.47	0.711	0.711	lm.nb	Adaptive, Chemokines & Receptors, Cytokines & Receptors, Inflammation, Leukocyte Functions, NK Cell Functions, Transporter Functions	NM_013652.1:140
Itga1-mRNA	-0.083	0.216	-0.506	0.34	0.944	0.704	1.27	0.712	0.712	lm.nb	Adhesion, Apoptosis, CD molecules, T-Cell Functions	NM_001033228.3:2550
Tnfrsf1b-mRNA	0.0469	0.122	-0.193	0.286	1.03	0.875	1.22	0.712	0.712	lm.nb	CD molecules, Inflammation, TNF Superfamily	NM_011610.3:3270
Cd63-mRNA	-0.0367	0.0961	-0.225	0.152	0.975	0.856	1.11	0.714	0.714	loglinear	Adhesion, CD molecules	NM_001042580.1:220
Foxj1-mRNA	0.905	2.42	-3.83	5.64	1.87	0.0702	50	0.721	0.721	Wald	Humoral, Interleukins, Leukocyte Functions, T-Cell Functions	NM_008240.3:2179
Cd38-mRNA	-0.0532	0.144	-0.334	0.228	0.964	0.793	1.17	0.722	0.722	lm.nb	Apoptosis, B-Cell Functions, CD molecules	NM_007646.4:1490
Cklf-mRNA	-0.039	0.106	-0.247	0.169	0.973	0.843	1.12	0.726	0.726	Wald	Adaptive, Chemokines & Receptors, Cytokines & Receptors, Inflammation, Leukocyte Functions, Macrophage Functions	NM_029295.2:54
Traf3-mRNA	0.0324	0.0889	-0.142	0.207	1.02	0.906	1.15	0.726	0.726	loglinear	Apoptosis, Cytokines & Receptors, Innate, TLR	NM_001048206.1:6385
Tnfrsf12a-mRNA	-0.0347	0.0954	-0.222	0.152	0.976	0.858	1.11	0.727	0.727	lm.nb	Adhesion, Apoptosis, CD molecules, TNF Superfamily	NM_001161746.1:517
Masp1-mRNA	0.602	1.66	-2.65	3.85	1.52	0.16	14.4	0.729	0.729	Wald	Complement Pathway, Innate	NM_008555.2:210
Psmb8-mRNA	0.0683	0.189	-0.303	0.439	1.05	0.811	1.36	0.729	0.729	lm.nb	Antigen Processing	NM_010724.2:362
Ifit3-mRNA	-0.113	0.319	-0.738	0.512	0.924	0.6	1.43	0.733	0.733	lm.nb	Interferon	NM_010501.1:1290
Bcl2l1-mRNA	-0.0361	0.102	-0.236	0.163	0.975	0.849	1.12	0.733	0.733	lm.nb	Apoptosis, Cytokines & Receptors, Innate	NM_009743.4:200
Cebpb-mRNA	-0.0253	0.0755	-0.173	0.123	0.983	0.887	1.09	0.747	0.747	loglinear	Inflammation, Innate, T-Cell Functions	NM_009883.3:1147
Cxcl9-mRNA	0.117	0.348	-0.566	0.8	1.08	0.675	1.74	0.747	0.747	lm.nb	Adaptive, Chemokines & Receptors, Cytokines & Receptors, Inflammation, Innate	NM_008599.2:40
Cd79b-mRNA	0.1	0.299	-0.487	0.687	1.07	0.714	1.61	0.748	0.748	lm.nb	B-Cell Functions, CD molecules	NM_008339.2:330
Plaur-mRNA	-0.0331	0.0999	-0.229	0.163	0.977	0.853	1.12	0.75	0.75	lm.nb	Apoptosis, CD molecules	NM_011113.3:1085
H2-DMb2-mRNA	-0.0774	0.236	-0.539	0.384	0.948	0.688	1.31	0.752	0.752	lm.nb	Antigen Processing, MHC	NM_010388.4:195
Ccl20-mRNA	0.37	1.15	-1.88	2.62	1.29	0.271	6.16	0.759	0.759	Wald	Chemokines & Receptors, Cytokines & Receptors, Inflammation	NM_016960.1:120
Mapk1-mRNA	-0.032	0.101	-0.231	0.167	0.978	0.852	1.12	0.762	0.762	lm.nb	Apoptosis, B-Cell Functions, Innate, T-Cell Functions	NM_011949.3:2640
Ciita-mRNA	-0.0853	0.273	-0.62	0.449	0.943	0.651	1.37	0.764	0.764	lm.nb	Interferon, MHC	NM_007575.2:1358
Mapk8-mRNA	-0.0248	0.0793	-0.18	0.131	0.983	0.883	1.09	0.764	0.764	loglinear	Adaptive, Apoptosis, Innate, T-Cell Functions	NM_016700.3:970
Ccl24-mRNA	0.756	2.41	-3.97	5.48	1.69	0.0638	44.7	0.764	0.764	Wald	Adaptive, Chemokines & Receptors, Cytokines & Receptors, Inflammation	NM_019577.4:335
Cxcl16-mRNA	0.0363	0.118	-0.194	0.267	1.03	0.874	1.2	0.767	0.767	lm.nb	Chemokines & Receptors, Cytokines & Receptors, Innate, Interferon	NM_023158.6:679
Lag3-mRNA	0.0853	0.278	-0.46	0.631	1.06	0.727	1.55	0.768	0.768	lm.nb	CD molecules, Interleukins, MHC, NK Cell Functions, T-Cell Functions	NM_008479.1:1700
Cyld-mRNA	-0.0299	0.098	-0.222	0.162	0.979	0.857	1.12	0.769	0.769	lm.nb	Apoptosis, Cell Cycle, Innate	NM_001276279.1:2200
Csf2rb-mRNA	-0.0682	0.224	-0.508	0.371	0.954	0.703	1.29	0.77	0.77	lm.nb	Cancer Progression, CD molecules, Cytokines & Receptors	NM_007780.4:4185
Creb1-mRNA	0.0345	0.115	-0.192	0.261	1.02	0.876	1.2	0.774	0.774	loglinear	Innate	NM_001037726.1:2734
Ifi35-mRNA	-0.0372	0.125	-0.281	0.207	0.975	0.823	1.15	0.774	0.774	lm.nb	Interferon	NM_027320.4:820
Cd200-mRNA	0.0475	0.161	-0.268	0.363	1.03	0.83	1.29	0.776	0.776	lm.nb	CD molecules	NM_010818.3:686
Abca1-mRNA	0.0396	0.137	-0.229	0.308	1.03	0.854	1.24	0.78	0.78	lm.nb	Innate, Transporter Functions	NM_013454.3:6865
Ly96-mRNA	0.0289	0.101	-0.17	0.228	1.02	0.889	1.17	0.784	0.784	loglinear	Humoral, Inflammation, Innate, Pathogen Response	NM_001159711.1:64
Dock9-mRNA	-0.0281	0.0989	-0.222	0.166	0.981	0.857	1.12	0.785	0.785	lm.nb	Basic Cell Functions	XM_976068.1:360
Tdo2-mRNA	0.66	2.34	-3.92	5.24	1.58	0.0661	37.8	0.787	0.787	Wald	Cancer Progression	NM_019911.2:495
Bmi1-mRNA	-0.0275	0.0992	-0.222	0.167	0.981	0.857	1.12	0.789	0.789	lm.nb	B-Cell Functions, Humoral, Senescence	NM_007552.4:3354
Eng-mRNA	0.0448	0.165	-0.279	0.369	1.03	0.824	1.29	0.794	0.794	lm.nb	CD molecules, Macrophage Functions	NM_001146350.1:574
Lyve1-mRNA	0.0541	0.206	-0.349	0.457	1.04	0.785	1.37	0.8	0.8	lm.nb	Adhesion, Transporter Functions	NM_053247.4:150
Klrc2-mRNA	-0.861	3.28	-7.29	5.57	0.55	0.00638	47.5	0.802	0.802	Wald	CD molecules	NM_010653.4:259
Lamp3-mRNA	0.0773	0.297	-0.506	0.66	1.06	0.704	1.58	0.802	0.802	lm.nb	CD molecules	NM_177356.3:1074
Adora2a-mRNA	-0.887	3.4	-7.55	5.77	0.541	0.00534	54.7	0.803	0.803	Wald	Apoptosis, Inflammation	NM_009630.2:2306
Psmb10-mRNA	-0.0549	0.212	-0.471	0.361	0.963	0.722	1.28	0.803	0.803	lm.nb	Humoral, T-Cell Functions	NM_013640.3:401
Psmb7-mRNA	0.0148	0.0577	-0.0983	0.128	1.01	0.934	1.09	0.805	0.805	loglinear	Basic Cell Functions	NM_011187.1:184
Il4ra-mRNA	-0.0165	0.065	-0.144	0.111	0.989	0.905	1.08	0.806	0.806	loglinear	CD molecules, Chemokines & Receptors, Cytokines & Receptors, Inflammation, Macrophage Functions, T-Cell Functions	NM_010557.1:3017
Ifit1-mRNA	0.068	0.271	-0.464	0.6	1.05	0.725	1.52	0.809	0.809	lm.nb	Interferon, Transporter Functions	NM_008331.2:890
Il13ra1-mRNA	0.00907	0.0373	-0.0641	0.0822	1.01	0.957	1.06	0.815	0.815	loglinear	B-Cell Functions, CD molecules, Cytokines & Receptors, Interleukins, T-Cell Functions	NM_133990.4:845
Tap2-mRNA	0.0547	0.229	-0.394	0.503	1.04	0.761	1.42	0.818	0.818	lm.nb	Antigen Processing, MHC, Transporter Functions	NM_011530.2:495
Ifit2-mRNA	0.0592	0.254	-0.439	0.558	1.04	0.738	1.47	0.823	0.823	lm.nb	Interferon	NM_008332.2:230
H2-Q2-mRNA	-0.506	2.24	-4.89	3.88	0.704	0.0337	14.7	0.829	0.829	Wald	Antigen Processing, MHC	NM_010392.2:472
Csf3-mRNA	-1.39	6.4	-13.9	11.2	0.383	6.4e-05	2290	0.836	0.836	Wald	Cytokines & Receptors	NM_009971.1:830
Ep300-mRNA	-0.0153	0.0725	-0.157	0.127	0.989	0.897	1.09	0.839	0.839	loglinear	Apoptosis, Innate	NM_177821.6:4305
Spink5-mRNA	-0.485	2.33	-5.04	4.07	0.715	0.0304	16.8	0.842	0.842	Wald	Adhesion	NM_001081180.1:2863
Ccr9-mRNA	0.675	3.3	-5.79	7.14	1.6	0.0181	141	0.844	0.844	Wald	CD molecules, Chemokines & Receptors, Cytokines & Receptors, Innate	NM_009913.6:820
Cxcl11-mRNA	0.082	0.407	-0.716	0.881	1.06	0.609	1.84	0.846	0.846	lm.nb	Chemokines & Receptors, Cytokines & Receptors, Inflammation, Innate	NM_019494.1:345
Ubc-mRNA	-0.0181	0.0906	-0.196	0.16	0.988	0.873	1.12	0.848	0.848	loglinear	Basic Cell Functions, Innate	NM_019639.4:2193
Ilf3-mRNA	0.0215	0.108	-0.19	0.233	1.01	0.877	1.18	0.848	0.848	loglinear	Chemokines & Receptors	NM_010561.2:1902
Chil3-mRNA	-0.0546	0.278	-0.6	0.491	0.963	0.66	1.41	0.85	0.85	lm.nb	Basic Cell Functions	NM_009892.2:823
Cd160-mRNA	0.747	3.79	-6.68	8.17	1.68	0.00976	289	0.85	0.85	Wald	CD molecules, MHC	NM_001163496.1:416
Pecam1-mRNA	-0.0315	0.161	-0.348	0.285	0.978	0.786	1.22	0.851	0.851	lm.nb	Adhesion, CD molecules, Leukocyte Functions, Transporter Functions	NM_008816.2:1100
Hspb2-mRNA	0.741	3.89	-6.89	8.37	1.67	0.00845	331	0.855	0.855	Wald	Cancer Progression	NM_024441.3:667
Oas3-mRNA	-0.467	2.49	-5.34	4.41	0.723	0.0247	21.2	0.857	0.857	Wald	Basic Cell Functions	NM_145226.2:365
Bst2-mRNA	-0.034	0.184	-0.394	0.326	0.977	0.761	1.25	0.858	0.858	lm.nb	CD molecules, Humoral, Innate	NM_198095.2:468
Psen1-mRNA	0.0191	0.103	-0.183	0.221	1.01	0.881	1.17	0.859	0.859	lm.nb	Apoptosis, Leukocyte Functions, T-Cell Functions, Transporter Functions	NM_008943.2:2770
Cd40lg-mRNA	-0.414	2.24	-4.8	3.97	0.751	0.036	15.6	0.859	0.859	Wald	Adaptive, B-Cell Functions, CD molecules, Cytokines & Receptors, Dendritic Cell Functions, Inflammation, Interleukins, MHC, T-Cell Functions, TNF Superfamily	NM_011616.2:600
Tapbp-mRNA	0.0293	0.159	-0.283	0.342	1.02	0.822	1.27	0.86	0.86	lm.nb	Antigen Processing, MHC	NM_009318.2:2195
Ikbke-mRNA	0.0291	0.161	-0.287	0.345	1.02	0.82	1.27	0.862	0.862	lm.nb	Apoptosis, Innate	NM_019777.3:618
App-mRNA	0.0184	0.102	-0.182	0.219	1.01	0.882	1.16	0.862	0.862	loglinear	Apoptosis, Cell Cycle, Innate, Transporter Functions	NM_007471.2:511
Il7-mRNA	-0.657	3.64	-7.79	6.48	0.634	0.00451	89.2	0.863	0.863	Wald	B-Cell Functions, Cytokines & Receptors, Humoral, Interleukins, T-Cell Functions	NM_008371.2:1055
Birc5-mRNA	-0.0239	0.135	-0.288	0.24	0.984	0.819	1.18	0.864	0.864	lm.nb	Apoptosis, Cell Cycle, Cytokines & Receptors	NM_009689.2:237
Il11-mRNA	0.21	1.18	-2.11	2.53	1.16	0.232	5.77	0.865	0.865	Wald	B-Cell Functions, Cytokines & Receptors, Interleukins	NM_008350.2:285
Il2rg-mRNA	0.0389	0.226	-0.403	0.481	1.03	0.756	1.4	0.868	0.868	lm.nb	B-Cell Functions, CD molecules, Cytokines & Receptors, Interleukins, T-Cell Functions	NM_013563.3:1226
Btla-mRNA	0.444	2.56	-4.58	5.46	1.36	0.0419	44.1	0.868	0.868	Wald	B-Cell Functions, CD molecules, T-Cell Functions	NM_001037719.2:24
Ddx58-mRNA	-0.0232	0.135	-0.288	0.241	0.984	0.819	1.18	0.869	0.869	lm.nb	Innate, Interferon	NM_172689.3:1751
Lta-mRNA	-0.377	2.19	-4.67	3.91	0.77	0.0393	15.1	0.869	0.869	Wald	Adaptive, Cytokines & Receptors, Humoral, Inflammation, Pathogen Response, TNF Superfamily	NM_010735.1:1115
Xcr1-mRNA	0.516	3	-5.36	6.39	1.43	0.0244	83.7	0.869	0.869	Wald	Adaptive, Chemokines & Receptors, Cytokines & Receptors, Inflammation	NM_011798.4:350
Cxcr1-mRNA	-0.541	3.24	-6.88	5.8	0.687	0.00847	55.8	0.873	0.873	Wald	Adaptive, CD molecules, Chemokines & Receptors, Cytokines & Receptors, Dendritic Cell Functions, Inflammation, Interleukins	NM_178241.4:860
Cd40-mRNA	0.634	3.8	-6.82	8.09	1.55	0.00884	272	0.873	0.873	Wald	Adaptive, B-Cell Functions, CD molecules, Dendritic Cell Functions, Humoral, Inflammation, T-Cell Functions, TNF Superfamily	NM_011611.2:1425
Pou2af1-mRNA	-0.291	1.75	-3.72	3.14	0.817	0.0758	8.81	0.873	0.873	Wald	Basic Cell Functions, Humoral	NM_011136.2:1865
Ms4a1-mRNA	0.335	2.02	-3.63	4.3	1.26	0.0809	19.7	0.874	0.874	Wald	B-Cell Functions, CD molecules, Humoral	NM_007641.5:166
Ncr1-mRNA	-0.312	1.92	-4.07	3.45	0.805	0.0594	10.9	0.876	0.876	Wald	CD molecules	NM_010746.3:391
Zap70-mRNA	0.431	2.65	-4.76	5.62	1.35	0.0369	49.3	0.876	0.876	Wald	T-Cell Functions	NM_009539.2:1030
Cd163-mRNA	0.356	2.22	-3.99	4.71	1.28	0.0628	26.1	0.878	0.878	Wald	Cancer Progression, CD molecules, Inflammation	NM_053094.2:3225
Mst1r-mRNA	-0.503	3.16	-6.69	5.69	0.706	0.00968	51.5	0.879	0.879	Wald	CD molecules, Innate	NM_009074.1:3135
Abl1-mRNA	0.0105	0.067	-0.121	0.142	1.01	0.92	1.1	0.88	0.88	loglinear	Apoptosis, Cell Cycle, Innate, Senescence	NM_009594.4:1378
Nfatc2-mRNA	0.536	3.42	-6.17	7.24	1.45	0.0139	151	0.88	0.88	Wald	Cytokines & Receptors, T-Cell Functions	NM_001037177.1:1559
Mx2-mRNA	-0.539	3.6	-7.6	6.52	0.688	0.00517	91.6	0.886	0.886	Wald	Innate	NM_013606.1:2095
H2-Q10-mRNA	-0.632	4.23	-8.93	7.66	0.645	0.00205	203	0.886	0.886	Wald	Adaptive, Antigen Processing, B-Cell Functions, MHC	NM_010391.4:890
Slamf7-mRNA	0.0396	0.272	-0.493	0.572	1.03	0.711	1.49	0.888	0.888	lm.nb	CD molecules, Innate, NK Cell Functions	NM_144539.5:750
Cd69-mRNA	0.478	3.26	-5.91	6.87	1.39	0.0166	117	0.888	0.888	Wald	B-Cell Functions, Macrophage Functions	NM_001033122.3:1370
Il12rb2-mRNA	0.256	1.81	-3.29	3.8	1.19	0.102	14	0.892	0.892	Wald	Cytokines & Receptors, Interferon, T-Cell Functions	NM_008354.3:1395
Snai1-mRNA	0.433	3.08	-5.6	6.47	1.35	0.0206	88.6	0.893	0.893	Wald	Cancer Progression	NM_011427.2:910
Ccl1-mRNA	0.358	2.69	-4.91	5.63	1.28	0.0333	49.4	0.898	0.898	Wald	Adaptive, Chemokines & Receptors, Cytokines & Receptors, Inflammation	NM_011329.2:145
Pdcd1lg2-mRNA	0.416	3.19	-5.85	6.68	1.33	0.0174	102	0.901	0.901	Wald	CD molecules, T-Cell Functions	NM_021396.2:1870
Cd74-mRNA	-0.0328	0.259	-0.54	0.474	0.977	0.688	1.39	0.903	0.903	lm.nb	Antigen Processing, B-Cell Functions, CD molecules, Innate, MHC, T-Cell Functions	NM_001042605.1:391
Stat3-mRNA	0.013	0.102	-0.188	0.214	1.01	0.878	1.16	0.903	0.903	loglinear	Adaptive, Inflammation	NM_213659.2:2130
Socs3-mRNA	-0.0121	0.0973	-0.203	0.178	0.992	0.869	1.13	0.904	0.904	lm.nb	T-Cell Functions	NM_007707.2:585
Il6-mRNA	0.242	1.98	-3.64	4.13	1.18	0.0799	17.5	0.907	0.907	Wald	Adaptive, B-Cell Functions, Chemokines & Receptors, Cytokines & Receptors, Humoral, Inflammation, Interleukins, Pathogen Response, T-Cell Functions	NM_031168.1:40
Cd244-mRNA	0.0196	0.162	-0.297	0.336	1.01	0.814	1.26	0.907	0.907	lm.nb	CD molecules, NK Cell Functions	NM_018729.2:262
Nfkbia-mRNA	-0.0114	0.0942	-0.196	0.173	0.992	0.873	1.13	0.907	0.907	lm.nb	Innate, Macrophage Functions, Pathogen Response, TLR	NM_010907.2:646
Csf2-mRNA	0.64	5.36	-9.87	11.2	1.56	0.00107	2280	0.909	0.909	Wald	Adaptive, Cytokines & Receptors, Innate, Interleukins, Macrophage Functions, T-Cell Functions, Transporter Functions	NM_009969.4:732
Il17ra-mRNA	0.0141	0.12	-0.22	0.249	1.01	0.858	1.19	0.91	0.91	lm.nb	CD molecules, Cytokines & Receptors, Interleukins	NM_008359.1:312
Camp-mRNA	-0.22	1.87	-3.89	3.45	0.859	0.0675	10.9	0.91	0.91	Wald	Adaptive, Cancer Progression, Inflammation, Innate	NM_009921.2:355
Serpinb2-mRNA	0.167	1.42	-2.61	2.95	1.12	0.163	7.71	0.91	0.91	Wald	Senescence	NM_001174170.1:715
Pycard-mRNA	0.512	4.48	-8.26	9.28	1.43	0.00326	623	0.913	0.913	Wald	Apoptosis, Inflammation, Innate, Interleukins	NM_023258.4:1654
Ebi3-mRNA	0.712	6.26	-11.6	13	1.64	0.00033	8120	0.913	0.913	Wald	Cytokines & Receptors, Humoral, Interleukins	NM_015766.2:1015
Ets1-mRNA	-0.00995	0.0902	-0.187	0.167	0.993	0.879	1.12	0.915	0.915	lm.nb	Apoptosis, Cell Cycle, Senescence	NM_001038642.1:740
Tlr5-mRNA	0.37	3.36	-6.21	6.95	1.29	0.0135	124	0.916	0.916	Wald	Inflammation, Innate, Interleukins, TLR	NM_016928.2:560
Syt17-mRNA	0.531	4.91	-9.09	10.2	1.44	0.00184	1140	0.917	0.917	Wald	Transporter Functions	NM_138649.1:1390
Il2ra-mRNA	0.277	2.59	-4.8	5.36	1.21	0.0358	41	0.918	0.918	Wald	Adaptive, B-Cell Functions, CD molecules, Inflammation, T-Cell Functions	NM_008367.2:325
Lilra5-mRNA	-0.0192	0.185	-0.383	0.344	0.987	0.767	1.27	0.92	0.92	lm.nb	CD molecules, Innate	NM_001081239.2:994
Cd19-mRNA	0.2	1.95	-3.63	4.03	1.15	0.0807	16.3	0.922	0.922	Wald	B-Cell Functions, CD molecules	NM_009844.2:1118
Ccl19-mRNA	0.215	2.12	-3.93	4.36	1.16	0.0655	20.6	0.922	0.922	Wald	Chemokines & Receptors, Cytokines & Receptors, Dendritic Cell Functions, Inflammation, Leukocyte Functions, T-Cell Functions	NM_011888.2:465
Chuk-mRNA	-0.00618	0.0633	-0.13	0.118	0.996	0.914	1.09	0.925	0.925	loglinear	Innate	NM_001162410.1:222
Prg2-mRNA	-0.173	1.8	-3.7	3.36	0.887	0.0769	10.2	0.927	0.927	Wald	Basic Cell Functions	NM_008920.4:119
Ccl11-mRNA	-0.174	1.84	-3.78	3.44	0.886	0.0726	10.8	0.928	0.928	Wald	Adaptive, Cancer Progression, Chemokines & Receptors, Cytokines & Receptors, Inflammation, T-Cell Functions	NM_011330.3:430
Rorc-mRNA	-0.302	3.23	-6.63	6.03	0.811	0.0101	65.4	0.929	0.929	Wald	Adaptive, T-Cell Functions	NM_011281.2:648
Sbno2-mRNA	0.00825	0.0896	-0.167	0.184	1.01	0.89	1.14	0.929	0.929	lm.nb	Inflammation, Macrophage Functions	NM_183426.1:2656
Timd4-mRNA	0.216	2.44	-4.57	5	1.16	0.0422	31.9	0.932	0.932	Wald	Basic Cell Functions	NM_178759.4:236
Cd53-mRNA	-0.307	3.5	-7.17	6.55	0.808	0.00696	93.8	0.933	0.933	Wald	CD molecules	NM_007651.3:2300
Gzmb-mRNA	-0.205	2.37	-4.85	4.44	0.867	0.0346	21.7	0.934	0.934	Wald	Apoptosis, T-Cell Functions	NM_013542.2:1020
Tnfsf13b-mRNA	0.226	2.62	-4.9	5.35	1.17	0.0335	40.9	0.934	0.934	Wald	B-Cell Functions, CD molecules, Cytokines & Receptors, T-Cell Functions, TNF Superfamily	NM_033622.1:225
Tnfsf11-mRNA	0.261	3.06	-5.73	6.25	1.2	0.0188	76.2	0.935	0.935	Wald	CD molecules, Cytokines & Receptors, T-Cell Functions, TNF Superfamily , Transporter Functions	NM_011613.3:615
Slamf6-mRNA	0.339	4.02	-7.54	8.22	1.26	0.00538	297	0.936	0.936	Wald	CD molecules	NM_030710.2:805
Ccl25-mRNA	-0.43	5.11	-10.5	9.59	0.742	0.000713	773	0.936	0.936	Wald	Adaptive, Chemokines & Receptors, Cytokines & Receptors, Inflammation, Leukocyte Functions	NM_009138.3:316
Itk-mRNA	0.231	2.81	-5.27	5.74	1.17	0.0258	53.3	0.937	0.937	Wald	Adaptive, Cytokines & Receptors, Interleukins, T-Cell Functions	NM_010583.3:404
Sh2b2-mRNA	0.531	6.5	-12.2	13.3	1.44	0.000211	9880	0.938	0.938	Wald	B-Cell Functions, Cytokines & Receptors	NM_018825.3:1074
Psen2-mRNA	-0.00845	0.107	-0.219	0.202	0.994	0.859	1.15	0.94	0.94	lm.nb	Leukocyte Functions, T-Cell Functions	NM_001128605.1:560
Ifnar2-mRNA	0.00755	0.0969	-0.182	0.198	1.01	0.881	1.15	0.94	0.94	lm.nb	Cytokines & Receptors, Interferon	NM_001110498.1:725
Irf4-mRNA	-0.134	1.76	-3.59	3.32	0.911	0.0831	10	0.942	0.942	Wald	Interleukins, T-Cell Functions, TLR	NM_013674.1:1878
Il12b-mRNA	0.281	3.71	-6.99	7.55	1.22	0.00786	188	0.942	0.942	Wald	Cell Cycle, Cytokines & Receptors, Interleukins, NK Cell Functions, T-Cell Functions	NM_008352.1:1045
Ikzf1-mRNA	0.244	3.35	-6.32	6.81	1.18	0.0125	112	0.944	0.944	Wald	B-Cell Functions, NK Cell Functions, T-Cell Functions	NM_001025597.1:4420
Stat4-mRNA	0.22	3.1	-5.86	6.3	1.16	0.0172	78.8	0.946	0.946	Wald	Adaptive, Cytokines & Receptors, T-Cell Functions	NM_011487.4:1816
Tnfrsf13b-mRNA	0.225	3.21	-6.06	6.51	1.17	0.015	91.4	0.946	0.946	Wald	B-Cell Functions, CD molecules, TNF Superfamily	NM_021349.1:340
Prdm1-mRNA	-0.312	4.55	-9.24	8.61	0.805	0.00166	391	0.948	0.948	Wald	B-Cell Functions	NM_007548.3:1440
Plau-mRNA	-0.00972	0.145	-0.293	0.274	0.993	0.816	1.21	0.948	0.948	lm.nb	Adhesion, Senescence	NM_008873.2:1950
H2-Ob-mRNA	0.207	3.13	-5.92	6.33	1.15	0.0165	80.7	0.949	0.949	Wald	Antigen Processing, MHC	NM_010389.3:1606
Cxcl1-mRNA	-0.293	4.56	-9.22	8.64	0.816	0.00167	398	0.951	0.951	Wald	Adaptive, Chemokines & Receptors, Cytokines & Receptors, Inflammation, Transporter Functions	NM_008176.1:560
Ctsw-mRNA	0.0188	0.295	-0.558	0.596	1.01	0.679	1.51	0.951	0.951	lm.nb	CD molecules	NM_009985.4:190
Irak3-mRNA	0.495	7.84	-14.9	15.9	1.41	3.35e-05	59300	0.952	0.952	Wald	Cytokines & Receptors, Innate, Interleukins	NM_028679.3:2608
Fasl-mRNA	-0.174	2.77	-5.61	5.26	0.886	0.0205	38.3	0.952	0.952	Wald	Adaptive, Cytokines & Receptors, Inflammation, T-Cell Functions, TNF Superfamily	NM_010177.3:645
Trem1-mRNA	0.524	8.38	-15.9	17	1.44	1.63e-05	127000	0.952	0.952	Wald	CD molecules, Humoral	NM_021406.5:1704
Tnfrsf18-mRNA	0.158	2.53	-4.81	5.12	1.12	0.0357	34.8	0.952	0.952	Wald	Apoptosis, TNF Superfamily	NM_009400.2:840
Creb5-mRNA	0.302	5.01	-9.52	10.1	1.23	0.00136	1110	0.954	0.954	Wald	Adaptive, Inflammation	NM_172728.2:2415
Cd7-mRNA	0.209	3.5	-6.66	7.08	1.16	0.0099	135	0.954	0.954	Wald	CD molecules, NK Cell Functions	NM_009854.1:234
Fcer1a-mRNA	-0.124	2.13	-4.3	4.05	0.918	0.0508	16.6	0.955	0.955	Wald	Adaptive, Inflammation, Interleukins, Macrophage Functions	NM_010184.1:114
Tap1-mRNA	-0.0132	0.234	-0.471	0.445	0.991	0.721	1.36	0.956	0.956	lm.nb	Antigen Processing, MHC, T-Cell Functions, Transporter Functions	NM_001161730.1:856
Marco-mRNA	-0.0163	0.288	-0.58	0.548	0.989	0.669	1.46	0.956	0.956	lm.nb	Innate, Transporter Functions	NM_010766.2:350
Cd27-mRNA	0.128	2.28	-4.34	4.6	1.09	0.0494	24.2	0.957	0.957	Wald	B-Cell Functions, CD molecules, T-Cell Functions, TNF Superfamily	NM_001033126.2:235
Tnfrsf4-mRNA	0.236	4.21	-8.02	8.49	1.18	0.00385	360	0.957	0.957	Wald	B-Cell Functions, CD molecules, Cytokines & Receptors, Inflammation, T-Cell Functions, TNF Superfamily	NM_011659.2:320
Mefv-mRNA	-0.177	3.22	-6.49	6.13	0.884	0.0111	70.1	0.958	0.958	Wald	Inflammation, Innate	NM_001161790.1:928
Cd6-mRNA	0.132	2.45	-4.67	4.93	1.1	0.0394	30.5	0.959	0.959	Wald	Adhesion, CD molecules	NM_001037801.2:1315
Tnfrsf13c-mRNA	0.136	2.52	-4.81	5.08	1.1	0.0358	33.7	0.959	0.959	Wald	B-Cell Functions, CD molecules, T-Cell Functions, TNF Superfamily	NM_028075.2:1170
Runx3-mRNA	0.198	3.86	-7.37	7.77	1.15	0.00604	218	0.961	0.961	Wald	Apoptosis, Cell Cycle, Interferon	NM_019732.2:803
Cspg4-mRNA	0.312	6.12	-11.7	12.3	1.24	0.000305	5060	0.961	0.961	Wald	Cancer Progression, Inflammation	NM_139001.2:1530
Il22ra1-mRNA	-0.209	4.19	-8.42	8.01	0.865	0.00291	257	0.962	0.962	Wald	Chemokines & Receptors	NM_178257.1:685
Atf1-mRNA	0.00446	0.0922	-0.176	0.185	1	0.885	1.14	0.963	0.963	loglinear	Innate	NM_007497.3:1216
Itga2b-mRNA	0.114	2.55	-4.89	5.11	1.08	0.0338	34.6	0.966	0.966	Wald	Adhesion, CD molecules, Leukocyte Functions	NM_010575.2:461
Cd28-mRNA	-0.145	3.28	-6.57	6.28	0.904	0.0105	77.6	0.966	0.966	Wald	Adaptive, B-Cell Functions, CD molecules, Humoral, Inflammation, Interleukins, T-Cell Functions	NM_007642.4:3304
Gata3-mRNA	-0.226	5.14	-10.3	9.85	0.855	0.00079	925	0.966	0.966	Wald	Adaptive, T-Cell Functions	NM_008091.3:1943
Cdk1-mRNA	-0.24	5.59	-11.2	10.7	0.846	0.000426	1680	0.967	0.967	Wald	Apoptosis, Cell Cycle, Innate	NM_007659.3:2538
Cd8b1-mRNA	-0.103	2.4	-4.81	4.6	0.931	0.0357	24.3	0.967	0.967	Wald	CD molecules, T-Cell Functions	NM_009858.2:1075
C8g-mRNA	0.23	5.59	-10.7	11.2	1.17	0.000588	2340	0.968	0.968	Wald	Complement Pathway, Innate, Transporter Functions	NM_027062.1:770
Il15-mRNA	-0.181	4.48	-8.96	8.6	0.882	0.002	389	0.969	0.969	Wald	Cytokines & Receptors, Interleukins, NK Cell Functions, T-Cell Functions	NM_008357.2:854
Sh2d1a-mRNA	0.116	2.91	-5.58	5.82	1.08	0.0209	56.4	0.969	0.969	Wald	Humoral, NK Cell Functions	NM_011364.3:250
Pou2f2-mRNA	0.0699	1.83	-3.52	3.66	1.05	0.0869	12.7	0.971	0.971	Wald	Humoral, T-Cell Functions	NM_001163556.1:52
Hcst-mRNA	0.181	4.91	-9.45	9.81	1.13	0.00143	898	0.972	0.972	Wald	Basic Cell Functions	NM_011827.3:166
Tbx21-mRNA	-0.125	3.53	-7.05	6.8	0.917	0.00754	111	0.973	0.973	Wald	Adaptive, T-Cell Functions	NM_019507.1:625
Lyz2-mRNA	-0.00988	0.3	-0.598	0.578	0.993	0.661	1.49	0.975	0.975	lm.nb	Transporter Functions	NM_017372.3:98
Ccr6-mRNA	-0.0934	2.82	-5.62	5.43	0.937	0.0203	43.3	0.975	0.975	Wald	Adaptive, CD molecules, Chemokines & Receptors, Humoral, Innate, T-Cell Functions	NM_001190333.1:660
Gzmk-mRNA	-0.0556	1.76	-3.5	3.39	0.962	0.0881	10.5	0.976	0.976	Wald	Innate	NM_008196.1:302
Nos2-mRNA	-0.0701	2.29	-4.57	4.42	0.953	0.0422	21.5	0.977	0.977	Wald	Adaptive, Apoptosis, Inflammation, Interferon, T-Cell Functions	NM_010927.3:3715
Zfp13-mRNA	0.133	4.49	-8.67	8.93	1.1	0.00246	489	0.977	0.977	Wald	Basic Cell Functions	NM_011747.2:419
Cfi-mRNA	0.102	3.47	-6.7	6.91	1.07	0.00959	120	0.978	0.978	Wald	Complement Pathway, Innate	NM_007686.2:421
Fap-mRNA	0.118	4.02	-7.76	7.99	1.08	0.00462	255	0.978	0.978	Wald	Cancer Progression	NM_007986.2:530
Gpr183-mRNA	0.142	4.85	-9.37	9.65	1.1	0.00151	804	0.978	0.978	Wald	B-Cell Functions, Humoral	NM_183031.2:238
Tnfsf13-mRNA	0.0964	3.44	-6.65	6.84	1.07	0.00995	115	0.979	0.979	Wald	CD molecules, Cytokines & Receptors, TNF Superfamily	NM_023517.2:1443
Cr2-mRNA	-0.0676	2.49	-4.95	4.82	0.954	0.0323	28.2	0.979	0.979	Wald	B-Cell Functions, CD molecules, Complement Pathway, Dendritic Cell Functions, Innate	NM_007758.2:1650
Cd22-mRNA	0.072	2.69	-5.21	5.35	1.05	0.027	40.9	0.98	0.98	Wald	Adhesion, B-Cell Functions, CD molecules	NM_001043317.2:865
Psmb9-mRNA	-0.00663	0.253	-0.503	0.49	0.995	0.706	1.4	0.98	0.98	lm.nb	Antigen Processing	NM_013585.2:540
Il12rb1-mRNA	0.049	2.17	-4.2	4.3	1.03	0.0545	19.6	0.983	0.983	Wald	CD molecules, Cytokines & Receptors, Interleukins, NK Cell Functions, T-Cell Functions	NM_008353.2:1088
Ifng-mRNA	0.0392	1.88	-3.64	3.72	1.03	0.0801	13.2	0.984	0.984	Wald	Adaptive, Chemokines & Receptors, Cytokines & Receptors, Humoral, Interleukins, Pathogen Response, Senescence, T-Cell Functions, Transporter Functions	NM_008337.1:95
Cd4-mRNA	0.0472	2.32	-4.49	4.59	1.03	0.0445	24	0.984	0.984	Wald	Adaptive, B-Cell Functions, CD molecules, Innate, T-Cell Functions	NM_013488.2:950
Flt3-mRNA	0.0972	4.78	-9.27	9.46	1.07	0.00162	706	0.984	0.984	Wald	B-Cell Functions, CD molecules, Cytokines & Receptors, T-Cell Functions	NM_010229.2:3302
Ltb-mRNA	0.00568	0.285	-0.552	0.564	1	0.682	1.48	0.985	0.985	lm.nb	Cytokines & Receptors, Interleukins, TNF Superfamily	NM_008518.2:163
Pla2g1b-mRNA	-0.0373	1.95	-3.85	3.78	0.974	0.0692	13.7	0.985	0.985	Wald	Basic Cell Functions	NM_011107.1:360
Gpr44-mRNA	-0.113	6.44	-12.7	12.5	0.924	0.000146	5860	0.987	0.987	Wald	T-Cell Functions	XM_006526695.1:358
Myd88-mRNA	-0.00158	0.13	-0.256	0.253	0.999	0.837	1.19	0.991	0.991	lm.nb	Chemokines & Receptors, Cytokines & Receptors, Inflammation, Innate, Interleukins, TLR, Transporter Functions	NM_010851.2:1595
Nlrc5-mRNA	-0.00214	0.195	-0.384	0.38	0.999	0.766	1.3	0.992	0.992	lm.nb	Innate, Interferon, MHC	NM_001033207.3:6665
Cd5-mRNA	0.023	2.1	-4.09	4.14	1.02	0.0587	17.6	0.992	0.992	Wald	Apoptosis, CD molecules, T-Cell Functions	NM_007650.3:1395
Fut7-mRNA	-0.0181	1.73	-3.42	3.38	0.988	0.0937	10.4	0.992	0.992	Wald	Leukocyte Functions, T-Cell Functions	NM_001177367.1:1151
Cd247-mRNA	0.0183	2.14	-4.17	4.21	1.01	0.0556	18.5	0.993	0.993	Wald	CD molecules, NK Cell Functions, T-Cell Functions	NM_001113391.2:215
Tnf-mRNA	-0.0206	2.64	-5.2	5.16	0.986	0.0272	35.8	0.994	0.994	Wald	Adaptive, Chemokines & Receptors, Cytokines & Receptors, Humoral, Inflammation, Pathogen Response, T-Cell Functions, TNF Superfamily , Transporter Functions	NM_013693.1:1135
Vwf-mRNA	-0.00108	0.141	-0.277	0.275	0.999	0.825	1.21	0.994	0.994	lm.nb	Adhesion, Cancer Progression	NM_011708.3:6354
Txk-mRNA	0.0233	3.38	-6.6	6.65	1.02	0.0103	100	0.995	0.995	Wald	Adaptive, Cytokines & Receptors, Interleukins, T-Cell Functions	NM_001122754.1:835
Nod2-mRNA	0.012	2.71	-5.29	5.32	1.01	0.0255	39.9	0.997	0.997	Wald	Adaptive, Antigen Processing, Cytokines & Receptors, Humoral, Innate, Interleukins, Microglial Functions	NM_145857.2:1086
Tyk2-mRNA	-0.032	7.42	-14.6	14.5	0.978	4.11e-05	23300	0.997	0.997	Wald	Innate, T-Cell Functions	NM_001205312.1:1532
Il15ra-mRNA	-0.0136	3.38	-6.63	6.61	0.991	0.0101	97.4	0.997	0.997	Wald	CD molecules, NK Cell Functions	NM_008358.2:800
Tal1-mRNA	0.00997	2.65	-5.19	5.21	1.01	0.0274	36.9	0.997	0.997	Wald	Cell Cycle	NM_011527.2:2490
Lcn2-mRNA	0.000542	0.175	-0.343	0.344	1	0.789	1.27	0.998	0.998	lm.nb	Apoptosis, Innate, Transporter Functions	NM_008491.1:190
Mill2-mRNA	0.0216	8.49	-16.6	16.7	1.02	9.96e-06	103000	0.998	0.998	Wald	NK Cell Functions, T-Cell Functions	NM_153760.2:22

## Sheet: Pathway scores
	Adaptive	Adhesion	Antigen Processing	Apoptosis	B-Cell Functions	Basic Cell Functions	Cancer Progression	CD molecules	Cell Cycle	Chemokines & Receptors	Complement Pathway	Cytokines & Receptors	Dendritic Cell Functions	Humoral	Inflammation	Innate	Interferon	Interleukins	Leukocyte Functions	Macrophage Functions	MHC	Microglial Functions	NK Cell Functions	Pathogen Response	Senescence	T-Cell Functions	TLR	TNF Superfamily	Transporter Functions
20181012_2307-ES-cart1_ES02_01.RCC	1.52207	-0.113723	1.48344	0.992031	2.21315	0.0751652	2.07402	3.53169	-0.350037	0.954986	2.11685	1.6467	1.35605	1.81482	1.39476	1.88498	1.12098	1.75741	1.32869	1.95022	1.5815	0.624157	1.1896	0.475709	-0.154983	3.50288	1.00472	1.43226	0.692546
20181012_2307-ES-cart1_ES03_02.RCC	0.897487	1.62217	-1.4273	2.004	-2.10877	2.42939	-4.76533	-2.77048	2.20314	1.53623	-4.08876	1.17112	-1.85567	-0.914637	1.88583	0.314286	-0.152919	-0.647012	-1.69575	-3.69403	-1.22267	-1.18789	-0.974348	1.07689	1.04714	-3.04063	-1.08271	-1.05413	1.61292
20181012_2307-ES-cart1_ES04_03.RCC	4.62298	4.13138	2.28499	4.81447	2.18406	4.20234	-4.33063	5.02557	2.55262	5.01455	-1.09674	5.95338	0.663545	2.32973	5.8227	6.36869	3.24834	3.90314	1.92199	-1.76274	2.48971	0.339728	2.90097	2.44901	2.21114	4.57723	1.08213	1.76996	4.98747
20181012_2307-ES-cart1_ES07_04.RCC	1.6275	-0.457631	0.981799	0.400926	2.16948	0.639642	1.55128	2.53545	-1.24831	0.855563	1.13286	1.06994	1.00613	1.58487	0.908095	1.30848	1.21449	1.37891	0.642312	1.81074	1.02215	0.584791	1.12868	0.162585	0.102646	2.81091	0.644416	0.84357	-0.25623
20181012_2307-ES-cart1_ES08_05.RCC	-0.152226	-0.644917	0.818882	-1.19623	1.26372	-0.128618	1.27634	0.824818	-0.968291	-0.574154	1.35431	-0.384975	0.032257	0.464727	-0.791491	-0.396434	-0.277787	0.18022	0.454035	0.750476	0.614277	0.330072	0.498228	-0.463291	-0.557887	1.24984	0.236687	0.442063	-0.750542
20181012_2307-ES-cart1_ES09_06.RCC	-6.11036	-2.68825	-2.96331	-4.04055	-4.09857	-3.38649	1.51292	-6.61746	-1.46814	-5.22617	-0.685125	-6.92317	-1.76247	-3.94232	-6.21034	-6.40462	-3.57578	-5.12243	-2.44633	0.340586	-3.0481	-0.843289	-3.46099	-2.62017	-1.26973	-6.86325	-2.49496	-2.91082	-4.9678
20181012_2307-ES-cart1_ES10_07.RCC	-3.45211	-1.85091	-2.8658	-2.62746	-3.10757	-1.95896	-0.0515211	-5.84292	-0.140242	-3.07021	-1.27104	-4.22115	-1.83432	-2.76038	-3.89516	-4.37174	-2.5343	-3.45949	-2.64919	-1.96074	-2.9883	-0.612605	-2.87421	-1.10238	-0.608735	-5.65705	-1.12448	-2.2171	-2.37226
20181012_2307-ES-cart1_ES11_08.RCC	-2.6233	-2.13501	-1.27913	-2.08581	-1.84511	-2.12813	1.37065	-3.24084	-0.824473	-2.57449	-0.190301	-3.01018	-0.639397	-2.22274	-3.02618	-3.50674	-1.24304	-2.39844	-1.274	-0.142852	-1.08982	-0.784681	-1.38172	-1.23727	-0.806497	-2.6923	-0.613234	-1.05707	-2.24846
20181012_2307-ES-cart1_ES12_09.RCC	-3.58303	-1.92231	-2.6462	-3.07235	-3.49961	-2.26621	1.00485	-5.80523	-0.707091	-3.29347	-0.71623	-4.33362	-1.41128	-2.76331	-3.78773	-4.87898	-2.94456	-3.23182	-2.07565	-0.2808	-2.91144	-0.252153	-2.98008	-1.39597	-1.25031	-5.88503	-1.1896	-2.32984	-2.60315
20181012_2307-ES-cart1_ES13_10.RCC	2.60203	0.27244	1.83063	1.1343	1.38541	0.643509	1.57214	3.26506	-0.0294956	1.91706	1.93521	2.45302	1.52417	1.46247	2.21502	3.03666	1.99419	2.20146	1.79307	1.50868	1.7411	0.4877	1.77879	0.601595	0.267674	3.88906	1.2085	1.36773	1.30446
20181012_2307-ES-cart1_ES14_11.RCC	3.83157	3.42836	2.68963	3.29321	3.24942	2.84061	-2.3211	5.90311	1.47067	3.96374	0.450614	5.22638	1.48151	2.93732	4.70158	5.25948	2.69133	3.73973	2.91788	-0.415774	2.77603	0.56155	2.98039	1.74937	1.10789	5.33525	1.40014	2.33928	4.21199
20181012_2307-ES-cart1_ES15_12.RCC	0.817385	0.358387	1.09236	0.383461	2.19438	-0.962255	1.10639	3.19123	-0.490352	0.496358	1.05836	1.35255	1.43948	2.00944	0.782913	1.38593	0.459052	1.69831	1.08295	1.89624	1.03556	0.752618	1.19467	0.303918	-0.0883493	2.7731	0.928394	1.37409	0.389043
